# Supplementary material for: Loss of Schlafen3 influences the expression levels of Schlafen family members in ileum, thymus, and spleen tissue
Source: PeerJ. 2020 Jan 28;8:e8461. doi: 10.7717/peerj.8461 (PMC6993753; doi:10.7717/peerj.8461)
Supplement: Supplemental Information 2 [file peerj-08-8461-s002.xlsx]

## Sheet: 20190329_SLFN3KO SPLEEN P2
File Name	20190329_SLFN3KO SPLEEN P2.pcrd
Created By User
Notes
ID
Run Started	03/29/2019 22:56:53 UTC
Run Ended	03/30/2019 00:09:54 UTC
Sample Vol	20
Lid Temp	105
Protocol File Name	Unknown.prcl
Plate Setup File Name	DefaultPlate.pltd
Base Serial Number	CT031118
Optical Head Serial Number	785BR9482
CFX Manager Version	3.1.1517.0823.
Well group	All Wells
Amplification step	3
Melt step
Well	Fluor	Target	Sex/Genotype	Content	Sample	Cq	Starting Quantity (SQ)	dCt	Ave. dCt			Male	Ave. dCt	1.44956
B01	FAM	Slfn1	F WT	62	Spleen	24.0738	23.6037	0.470112	0.321451			Slfn1	dCt	ddCt	Fold Change	Ave. Fold	Std dev	Ttest
B02	FAM	Slfn1			Spleen	23.7668	23.594	0.17279			M WT	75	1.17239	-0.277167	1.21181	1.12115	0.582469
B03	FAM	Slfn1	M KO	66	Spleen	22.7859	23.0304	-0.244549	-0.129113		M WT	86	1.42285	-0.02671	1.01869
B04	FAM	Slfn1			Spleen	22.8505	22.8642	-0.0136769			M WT	88	0.42677	-1.02279	2.03184
B05	FAM	Slfn1	F KO	69	Spleen	22.8114	23.2012	-0.389879	-0.315356		M WT	99	1.60023	0.150669	0.900833
B06	FAM	Slfn1			Spleen	22.8724	23.1133	-0.240833			M WT	1	2.62556	1.176	0.442578
B07	FAM	Slfn1	M KO	72	Spleen	22.6993	23.4942	-0.794909	-0.654511		M KO	66	-0.129113	-1.57867	2.98695	2.28647	1.7105	0.192036
B08	FAM	Slfn1			Spleen	23.0759	23.59	-0.514113			M KO	72	-0.654511	-2.10407	4.2992
B09	FAM	Slfn1	M WT	75	Spleen	24.4287	23.2394	1.1893	1.17239		M KO	91	0.906976	-0.542583	1.45658
B10	FAM	Slfn1			Spleen	24.5242	23.3687	1.15548			M KO	98	2.7602	1.31064	0.403143
B11	FAM	Slfn1	F KO	76	Spleen	23.7778	23.0609	0.716852	0.752564
B12	FAM	Slfn1			Spleen	23.8521	23.0639	0.788276				Female	Ave. dCt	2.3284
F01	FAM	Slfn1	F KO	94	Spleen	25.7924	22.4856	3.30684	3.29486			Slfn1	dCt	ddCt	Fold Change	Ave. Fold	Std dev	Ttest
F02	FAM	Slfn1			Spleen	25.8226	22.5397	3.28287			F WT	62	0.321451	-2.00695	4.01932	1.65628	1.71973
F03	FAM	Slfn1	F WT	79	Spleen	24.3895	22.8274	1.56215	1.45248		F WT	79	1.45248	-0.87592	1.83518
F04	FAM	Slfn1			Spleen	24.4052	23.0624	1.34281			F WT	77	3.3317	1.0033	0.498857
F05	FAM	Slfn1	F KO	80	Spleen	23.8969	23.5218	0.375129	0.464043		F WT	6	4.20797	1.87957	0.271765
F06	FAM	Slfn1			Spleen	24.1205	23.5675	0.552958			F KO	69	-0.315356	-2.64376	6.24957	2.56449	2.19148	0.507353
F07	FAM	Slfn1	M WT	86	Spleen	24.3052	22.9288	1.37639	1.42285		F KO	76	0.752564	-1.57584	2.98108
F08	FAM	Slfn1			Spleen	24.2898	22.8205	1.46931			F KO	94	3.29486	0.966457	0.511761
F09	FAM	Slfn1	M WT	88	Spleen	23.6977	23.3245	0.373274	0.42677		F KO	80	0.464043	-1.86436	3.64106
F10	FAM	Slfn1			Spleen	23.759	23.2787	0.480266			F KO	95	2.37616	0.0477617	0.967436
F11	FAM	Slfn1	M KO	91	Spleen	23.896	22.9168	0.979228	0.906976		F KO	96	2.27735	-0.0510525	1.03602
F12	FAM	Slfn1			Spleen	24.0134	23.1787	0.834725
B01	FAM	Slfn1	F WT	77	Spleen	25.3573	22.1115	3.24575	3.3317
B02	FAM	Slfn1			Spleen	25.4387	22.0211	3.41766
B03	FAM	Slfn1	F KO	95	Spleen	24.6742	22.3902	2.28404	2.37616
B04	FAM	Slfn1			Spleen	24.7675	22.2992	2.46829
B05	FAM	Slfn1	F KO	96	Spleen	24.1334	21.7767	2.35677	2.27735
B06	FAM	Slfn1			Spleen	24.1256	21.9276	2.19792
F01	FAM	Slfn1	M KO	98	Spleen	24.8768	22.1627	2.71409	2.7602
F02	FAM	Slfn1			Spleen	24.6357	21.8294	2.8063
F03	FAM	Slfn1	M WT	99	Spleen	23.3243	21.6961	1.62818	1.60023
F04	FAM	Slfn1			Spleen	23.3509	21.7786	1.57228
F05	FAM	Slfn1	M WT	1	Spleen	23.9828	21.3496	2.63315	2.62556
F06	FAM	Slfn1			Spleen	23.9442	21.3263	2.61796
B07	FAM	Slfn1	F WT	6	Spleen	25.8134	21.6597	4.15367	4.20797
B08	FAM	Slfn1			Spleen	25.8227	21.5605	4.26227				Male	Ave. dCt	-2.12171
A01	HEX	Slfn2	F WT	62	Spleen	20.5097	23.6037	-3.09404	-3.03751			Slfn2	dCt	ddCt	Fold Change	Ave. Fold	Std dev	Ttest
A02	HEX	Slfn2			Spleen	20.613	23.594	-2.98099			M WT	75	-2.08517	0.0365329	0.974995	1.10513	0.560485
A03	HEX	Slfn2	M KO	66	Spleen	19.8303	23.0304	-3.20016	-3.12981		M WT	86	-1.71829	0.40342	0.756064
A04	HEX	Slfn2			Spleen	19.8048	22.8642	-3.05946			M WT	88	-3.10577	-0.984066	1.97803
A05	HEX	Slfn2	F KO	69	Spleen	19.2251	23.2012	-3.97611	-3.92812		M WT	99	-2.47936	-0.357651	1.28134
A06	HEX	Slfn2			Spleen	19.2331	23.1133	-3.88013			M WT	1	-1.21994	0.901763	0.535232
A07	HEX	Slfn2	M KO	72	Spleen	19.7476	23.4942	-3.74665	-3.77999		M KO	66	-3.12981	-1.0081	2.01126	1.84946	1.01598	0.202234
A08	HEX	Slfn2			Spleen	19.7767	23.59	-3.81333			M KO	72	-3.77999	-1.65828	3.1564
A09	HEX	Slfn2	M WT	75	Spleen	21.2035	23.2394	-2.03588	-2.08517		M KO	91	-2.69876	-0.577054	1.4918
A10	HEX	Slfn2			Spleen	21.2343	23.3687	-2.13447			M KO	98	-1.68417	0.43754	0.738393
A11	HEX	Slfn2	F KO	76	Spleen	20.2215	23.0609	-2.8394	-2.72699
A12	HEX	Slfn2			Spleen	20.4493	23.0639	-2.61459				Female	Ave. dCt	-1.36935
E01	HEX	Slfn2	F KO	94	Spleen	21.6655	22.4856	-0.820046	-0.924785			Slfn2	dCt	ddCt	Fold Change	Ave. Fold	Std dev	Ttest
E02	HEX	Slfn2			Spleen	21.5102	22.5397	-1.02952			F WT	62	-3.03751	-1.66816	3.17809	1.47492	1.31077
E03	HEX	Slfn2	F WT	79	Spleen	20.7714	22.8274	-2.05598	-2.22385		F WT	79	-2.22385	-0.854497	1.80813
E04	HEX	Slfn2			Spleen	20.6706	23.0624	-2.39172			F WT	77	-0.731603	0.63775	0.642714
E05	HEX	Slfn2	F KO	80	Spleen	20.6592	23.5218	-2.86261	-2.91254		F WT	6	0.515552	1.88491	0.270761
E06	HEX	Slfn2			Spleen	20.6051	23.5675	-2.96246			F KO	69	-3.92812	-2.55877	5.89204	2.41076	1.91209	0.421571
E07	HEX	Slfn2	M WT	86	Spleen	21.1463	22.9288	-1.78253	-1.71829		F KO	76	-2.72699	-1.35764	2.56265
E08	HEX	Slfn2			Spleen	21.1664	22.8205	-1.65405			F KO	94	-0.924785	0.444568	0.734804
E09	HEX	Slfn2	M WT	88	Spleen	20.1686	23.3245	-3.15582	-3.10577		F KO	80	-2.91254	-1.54318	2.91437
E10	HEX	Slfn2			Spleen	20.223	23.2787	-3.05572			F KO	95	-1.40601	-0.0366573	1.02573
E11	HEX	Slfn2	M KO	91	Spleen	20.2944	22.9168	-2.62239	-2.69876		F KO	96	-1.78615	-0.416798	1.33496
E12	HEX	Slfn2			Spleen	20.4036	23.1787	-2.77513
A01	HEX	Slfn2	F WT	77	Spleen	21.2927	22.1115	-0.81878	-0.731603
A02	HEX	Slfn2			Spleen	21.3767	22.0211	-0.644426
A03	HEX	Slfn2	F KO	95	Spleen	20.9791	22.3902	-1.41111	-1.40601
A04	HEX	Slfn2			Spleen	20.8983	22.2992	-1.40091
A05	HEX	Slfn2	F KO	96	Spleen	20.1747	21.7767	-1.602	-1.78615
A06	HEX	Slfn2			Spleen	19.9573	21.9276	-1.9703
E01	HEX	Slfn2	M KO	98	Spleen	20.435	22.1627	-1.72766	-1.68417
E02	HEX	Slfn2			Spleen	20.1887	21.8294	-1.64067
E03	HEX	Slfn2	M WT	99	Spleen	19.2974	21.6961	-2.39869	-2.47936
E04	HEX	Slfn2			Spleen	19.2186	21.7786	-2.56003
E05	HEX	Slfn2	M WT	1	Spleen	20.1608	21.3496	-1.18887	-1.21994
E06	HEX	Slfn2			Spleen	20.0753	21.3263	-1.25102
A07	HEX	Slfn2	F WT	6	Spleen	22.0861	21.6597	0.426374	0.515552
A08	HEX	Slfn2			Spleen	22.1652	21.5605	0.604731
C01	FAM	Slfn3	F WT	62	Spleen	25.6334	23.55	2.08347	1.9992			Male	Ave. dCt	1.47051
C02	FAM	Slfn3			Spleen	25.6087	23.6938	1.91493				Slfn3	dCt	ddCt	Fold Change	Ave. Fold	Std dev	Ttest
C03	FAM	Slfn3	M KO	66	Spleen	39.6896	23.1423	16.5473	17.1396		M WT	75	1.24342	-0.227085	1.17047	1.09532	0.473846
C04	FAM	Slfn3			Spleen	40.6688	22.9368	17.7319			M WT	86	0.794568	-0.675941	1.59764
C05	FAM	Slfn3	F KO	69	Spleen	40.4583	23.07	17.3884	16.7867		M WT	88	0.907515	-0.562994	1.47733
C06	FAM	Slfn3			Spleen	39.3311	23.1461	16.185			M WT	99	2.51333	1.04282	0.485378
C07	FAM	Slfn3	M KO	72	Spleen	41.5782	23.7511	17.8271	17.1753		M WT	1	1.89371	0.423202	0.745768
C08	FAM	Slfn3			Spleen	40.3262	23.8027	16.5235			M KO	66	17.1396	15.6691	1.91922e-05	1.52063e-05	7.45196e-06	0.00260997
C09	FAM	Slfn3	M WT	75	Spleen	25.0515	23.597	1.45446	1.24342		M KO	72	17.1753	15.7048	1.87236e-05
C10	FAM	Slfn3			Spleen	24.5173	23.4849	1.03239			M KO	91	17.1635	15.693	1.88771e-05
C11	FAM	Slfn3	F KO	76	Spleen	41.4032	23.0318	18.3714	17.2873		M KO	98	19.3905	17.92	4.03216e-06
C12	FAM	Slfn3			Spleen	39.5124	23.3092	16.2033
G01	FAM	Slfn3	F KO	94	Spleen	39.4055	22.6554	16.7501	16.8496			Female	Ave. dCt	1.35505
G02	FAM	Slfn3			Spleen	39.5008	22.5516	16.9492				Slfn3	dCt	ddCt	Fold Change	Ave. Fold	Std dev	Ttest
G03	FAM	Slfn3	F WT	79	Spleen	23.7518	23.2892	0.462584	0.513207		F WT	62	1.9992	0.644157	0.639866	1.09755	0.545677
G04	FAM	Slfn3			Spleen	23.7252	23.1614	0.563829			F WT	79	0.513207	-0.84184	1.79233
G05	FAM	Slfn3	F KO	80	Spleen	41.8119	24.0618	17.7501	16.9676		F WT	77	1.90107	0.546022	0.684906
G06	FAM	Slfn3			Spleen	40.0838	23.8987	16.1852			F WT	6	1.00671	-0.348339	1.27309
G07	FAM	Slfn3	M WT	86	Spleen	24.0836	23.104	0.979508	0.794568		F KO	69	16.7867	15.4317	2.26261e-05	1.55185e-05	7.53225e-06	0.000943393
G08	FAM	Slfn3			Spleen	23.7952	23.1856	0.609629			F KO	76	17.2873	15.9323	1.5992e-05
G09	FAM	Slfn3	M WT	88	Spleen	24.3583	23.3899	0.968411	0.907515		F KO	94	16.8496	15.4946	2.16601e-05
G10	FAM	Slfn3			Spleen	24.5118	23.6652	0.846619			F KO	80	16.9676	15.6126	1.99591e-05
G11	FAM	Slfn3	M KO	91	Spleen	40.6828	23.1198	17.563	17.1635		F KO	95	18.1601	16.8051	8.73298e-06
G12	FAM	Slfn3			Spleen	39.8389	23.0748	16.7641			F KO	96	19.2367	17.8816	4.14087e-06
C01	FAM	Slfn3	F WT	77	Spleen	24.168	22.3922	1.77585	1.90107
C02	FAM	Slfn3			Spleen	24.1382	22.1119	2.02628
C03	FAM	Slfn3	F KO	95	Spleen	40.7627	22.4034	18.3593	18.1601
C04	FAM	Slfn3			Spleen	40.2874	22.3264	17.961
C05	FAM	Slfn3	F KO	96	Spleen	40.7986	21.7808	19.0178	19.2367
C06	FAM	Slfn3			Spleen	41.2382	21.7827	19.4555
G01	FAM	Slfn3	M KO	98	Spleen	40.9905	22.3009	18.6896	19.3905
G02	FAM	Slfn3			Spleen	42.0306	21.9392	20.0915
G03	FAM	Slfn3	M WT	99	Spleen	24.2137	21.7078	2.50597	2.51333
G04	FAM	Slfn3			Spleen	24.2912	21.7705	2.52068
G05	FAM	Slfn3	M WT	1	Spleen	23.4032	21.5539	1.84934	1.89371
G06	FAM	Slfn3			Spleen	23.3613	21.4232	1.93808
C07	FAM	Slfn3	F WT	6	Spleen	22.6395	21.6542	0.985363	1.00671
C08	FAM	Slfn3			Spleen	22.8032	21.7752	1.02805
D01	Cy5	Slfn4	F WT	62	Spleen	26.803	22.3136	4.48943	4.70393			Male	Ave. dCt	5.18681
D02	Cy5	Slfn4			Spleen	27.1388	22.2203	4.91843				Slfn4	dCt	ddCt	Fold Change	Ave. Fold	Std dev	Ttest
D03	Cy5	Slfn4	M KO	66	Spleen	24.8842	21.7456	3.13867	3.18514		M WT	75	6.51327	1.32646	0.398745	1.09049	0.401818
D04	Cy5	Slfn4			Spleen	24.9021	21.6705	3.23161			M WT	86	4.73581	-0.451001	1.36699
D05	Cy5	Slfn4	F KO	69	Spleen	27.3971	21.7134	5.68376	5.51354		M WT	88	5.07613	-0.110688	1.07974
D06	Cy5	Slfn4			Spleen	27.3236	21.9803	5.34332			M WT	99	4.80678	-0.380037	1.30138
D07	Cy5	Slfn4	M KO	72	Spleen	26.4115	22.296	4.11549	4.08983		M WT	1	4.80208	-0.384734	1.30562
D08	Cy5	Slfn4			Spleen	26.3543	22.2902	4.06416			M KO	66	3.18514	-2.00167	4.00465	1.71532	1.74206	0.455879
D09	Cy5	Slfn4	M WT	75	Spleen	28.5196	22.132	6.3876	6.51327		M KO	72	4.08983	-1.09699	2.13907
D10	Cy5	Slfn4			Spleen	28.59	21.9511	6.63895			M KO	91	6.83954	1.65273	0.318039
D11	Cy5	Slfn4	F KO	76	Spleen	26.4594	21.9939	4.46554	4.56634		M KO	98	6.51045	1.32364	0.399527
D12	Cy5	Slfn4			Spleen	26.5609	21.8937	4.66714
H01	Cy5	Slfn4	F KO	94	Spleen	29.0026	21.7654	7.23717	7.24257			Female	Ave. dCt	5.9402
H02	Cy5	Slfn4			Spleen	28.8006	21.5526	7.24797				Slfn4	dCt	ddCt	Fold Change	Ave. Fold	Std dev	Ttest
H03	Cy5	Slfn4	F WT	79	Spleen	26.5232	21.9946	4.52866	4.59909		F WT	62	4.70393	-1.23626	2.35588	1.42937	1.17571
H04	Cy5	Slfn4			Spleen	26.7596	22.0901	4.66951			F WT	79	4.59909	-1.34111	2.53346
H05	Cy5	Slfn4	F KO	80	Spleen	30.8747	22.8639	8.01086	7.99081		F WT	77	7.00922	1.06903	0.476641
H06	Cy5	Slfn4			Spleen	30.751	22.7802	7.97076			F WT	6	7.44854	1.50835	0.351514
H07	Cy5	Slfn4	M WT	86	Spleen	26.6918	21.9823	4.70945	4.73581		F KO	69	5.51354	-0.426658	1.34412	0.929055	0.905536	0.467139
H08	Cy5	Slfn4			Spleen	26.8664	22.1043	4.76218			F KO	76	4.56634	-1.37386	2.59163
H09	Cy5	Slfn4	M WT	88	Spleen	27.5153	22.3873	5.12804	5.07613		F KO	94	7.24257	1.30237	0.405459
H10	Cy5	Slfn4			Spleen	27.3335	22.3093	5.02421			F KO	80	7.99081	2.05062	0.241381
H11	Cy5	Slfn4	M KO	91	Spleen	28.8162	22.0226	6.7936	6.83954		F KO	95	7.44526	1.50506	0.352315
H12	Cy5	Slfn4			Spleen	28.8592	21.9737	6.88548			F KO	96	6.58533	0.645132	0.639434
D01	Cy5	Slfn4	F WT	77	Spleen	29.4643	22.3673	7.09699	7.00922
D02	Cy5	Slfn4			Spleen	29.2043	22.2829	6.92146
D03	Cy5	Slfn4	F KO	95	Spleen	29.7963	22.3422	7.45412	7.44526
D04	Cy5	Slfn4			Spleen	29.7861	22.3497	7.43639
D05	Cy5	Slfn4	F KO	96	Spleen	28.6063	21.986	6.62029	6.58533
D06	Cy5	Slfn4			Spleen	28.5887	22.0383	6.55037
H01	Cy5	Slfn4	M KO	98	Spleen	28.6701	22.2604	6.40973	6.51045
H02	Cy5	Slfn4			Spleen	28.6201	22.009	6.61117
H03	Cy5	Slfn4	M WT	99	Spleen	26.8808	22.1396	4.74119	4.80678
H04	Cy5	Slfn4			Spleen	26.9707	22.0983	4.87237
H05	Cy5	Slfn4	M WT	1	Spleen	26.7974	22.0269	4.77044	4.80208
H06	Cy5	Slfn4			Spleen	26.8209	21.9871	4.83372
D07	Cy5	Slfn4	F WT	6	Spleen	29.0198	21.5497	7.47011	7.44854
D08	Cy5	Slfn4			Spleen	29.1724	21.7454	7.42698
A01	Cy5	Slfn5	F WT	62	Spleen	25.0033	23.6037	1.39963	1.34742			Male	Ave. dCt	2.26253
A02	Cy5	Slfn5			Spleen	24.8892	23.594	1.29521				Slfn5	dCt	ddCt	Fold Change	Ave. Fold	Std dev	Ttest
A03	Cy5	Slfn5	M KO	66	Spleen	23.6516	23.0304	0.621165	0.692762		M WT	75	1.94624	-0.316299	1.24513	1.1639	0.723263
A04	Cy5	Slfn5			Spleen	23.6286	22.8642	0.764358			M WT	86	2.40919	0.146653	0.903344
A05	Cy5	Slfn5	F KO	69	Spleen	23.4775	23.2012	0.276241	0.252382		M WT	88	1.03288	-1.22966	2.34511
A06	Cy5	Slfn5			Spleen	23.3418	23.1133	0.228522			M WT	99	2.4006	0.138065	0.908737
A07	Cy5	Slfn5	M KO	72	Spleen	24.0689	23.4942	0.57466	0.553755		M WT	1	3.52377	1.26124	0.417186
A08	Cy5	Slfn5			Spleen	24.1229	23.59	0.53285			M KO	66	0.692762	-1.56977	2.96858	1.90441	1.43927	0.344638
A09	Cy5	Slfn5	M WT	75	Spleen	25.3049	23.2394	2.06556	1.94624		M KO	72	0.553755	-1.70878	3.26884
A10	Cy5	Slfn5			Spleen	25.1956	23.3687	1.82691			M KO	91	2.18062	-0.0819099	1.05842
A11	Cy5	Slfn5	F KO	76	Spleen	24.6983	23.0609	1.63733	1.57323		M KO	98	3.89828	1.63574	0.321804
A12	Cy5	Slfn5			Spleen	24.573	23.0639	1.50914
E01	Cy5	Slfn5	F KO	94	Spleen	25.6485	22.4856	3.16288	3.24476			Female	Ave. dCt	3.13136
E02	Cy5	Slfn5			Spleen	25.8663	22.5397	3.32664				Slfn5	dCt	ddCt	Fold Change	Ave. Fold	Std dev	Ttest
E03	Cy5	Slfn5	F WT	79	Spleen	25.1234	22.8274	2.29604	2.22965		F WT	62	1.34742	-1.78394	3.44365	1.52845	1.45335
E04	Cy5	Slfn5			Spleen	25.2256	23.0624	2.16326			F WT	79	2.22965	-0.901707	1.86828
E05	Cy5	Slfn5	F KO	80	Spleen	25.7559	23.5218	2.23411	2.1764		F WT	77	4.20895	1.07759	0.473818
E06	Cy5	Slfn5			Spleen	25.6862	23.5675	2.11869			F WT	6	4.73941	1.60805	0.328042
E07	Cy5	Slfn5	M WT	86	Spleen	25.3576	22.9288	2.42875	2.40919		F KO	69	0.252382	-2.87898	7.35628	2.46026	2.54545	0.530203
E08	Cy5	Slfn5			Spleen	25.2101	22.8205	2.38962			F KO	76	1.57323	-1.55812	2.94471
E09	Cy5	Slfn5	M WT	88	Spleen	24.3349	23.3245	1.01046	1.03288		F KO	94	3.24476	0.113399	0.924408
E10	Cy5	Slfn5			Spleen	24.334	23.2787	1.0553			F KO	80	2.1764	-0.954959	1.93852
E11	Cy5	Slfn5	M KO	91	Spleen	24.987	22.9168	2.07021	2.18062		F KO	95	3.73294	0.601581	0.659031
E12	Cy5	Slfn5			Spleen	25.4697	23.1787	2.29104			F KO	96	3.22276	0.0914036	0.938609
A01	Cy5	Slfn5	F WT	77	Spleen	26.2815	22.1115	4.16999	4.20895
A02	Cy5	Slfn5			Spleen	26.269	22.0211	4.24792
A03	Cy5	Slfn5	F KO	95	Spleen	26.0548	22.3902	3.66462	3.73294
A04	Cy5	Slfn5			Spleen	26.1005	22.2992	3.80126
A05	Cy5	Slfn5	F KO	96	Spleen	25.1589	21.7767	3.38226	3.22276
A06	Cy5	Slfn5			Spleen	24.9909	21.9276	3.06326
E01	Cy5	Slfn5	M KO	98	Spleen	26.032	22.1627	3.86927	3.89828
E02	Cy5	Slfn5			Spleen	25.7567	21.8294	3.92729
E03	Cy5	Slfn5	M WT	99	Spleen	24.16	21.6961	2.46386	2.4006
E04	Cy5	Slfn5			Spleen	24.116	21.7786	2.33734
E05	Cy5	Slfn5	M WT	1	Spleen	24.8737	21.3496	3.52409	3.52377
E06	Cy5	Slfn5			Spleen	24.8497	21.3263	3.52345
A07	Cy5	Slfn5	F WT	6	Spleen	26.3802	21.6597	4.72055	4.73941
A08	Cy5	Slfn5			Spleen	26.3187	21.5605	4.75826
A01	FAM	Slfn8	F WT	62	Spleen	23.0505	23.6037	-0.553205	-0.522827			Male	Ave. dCt	0.380204
A02	FAM	Slfn8			Spleen	23.1016	23.594	-0.492449				Slfn8	dCt	ddCt	Fold Change	Ave. Fold	Std dev	Ttest
A03	FAM	Slfn8	M KO	66	Spleen	21.6743	23.0304	-1.35618	-1.09623		M WT	75	0.104606	-0.275598	1.2105	1.17336	0.754603
A04	FAM	Slfn8			Spleen	22.0279	22.8642	-0.836286			M WT	86	0.393205	0.0130007	0.991029
A05	FAM	Slfn8	F KO	69	Spleen	20.7028	23.2012	-2.49843	-2.41178		M WT	88	-0.893882	-1.27409	2.41846
A06	FAM	Slfn8			Spleen	20.7882	23.1133	-2.32512			M WT	99	0.643733	0.263529	0.833048
A07	FAM	Slfn8	M KO	72	Spleen	21.3114	23.4942	-2.18278	-2.2505		M WT	1	1.65336	1.27315	0.413754
A08	FAM	Slfn8			Spleen	21.2718	23.59	-2.31821			M KO	66	-1.09623	-1.47644	2.78261	3.15021	2.25827	0.105257
A09	FAM	Slfn8	M WT	75	Spleen	23.3528	23.2394	0.113435	0.104606		M KO	72	-2.2505	-2.6307	6.19326
A10	FAM	Slfn8			Spleen	23.4645	23.3687	0.0957772			M KO	91	-1.15119	-1.5314	2.89066
A11	FAM	Slfn8	F KO	76	Spleen	21.6534	23.0609	-1.4075	-1.26846		M KO	98	0.82577	0.445566	0.734296
A12	FAM	Slfn8			Spleen	21.9344	23.0639	-1.12942
E01	FAM	Slfn8	F KO	94	Spleen	22.1537	22.4856	-0.331864	-0.389733			Female	Ave. dCt	0.69508
E02	FAM	Slfn8			Spleen	22.0921	22.5397	-0.447601				Slfn8	dCt	ddCt	Fold Change	Ave. Fold	Std dev	Ttest
E03	FAM	Slfn8	F WT	79	Spleen	22.6889	22.8274	-0.138473	-0.209615		F WT	62	-0.522827	-1.21791	2.32609	1.29213	0.952088
E04	FAM	Slfn8			Spleen	22.7816	23.0624	-0.280757			F WT	79	-0.209615	-0.904695	1.87215
E05	FAM	Slfn8	F KO	80	Spleen	22.0974	23.5218	-1.42445	-1.58923		F WT	77	1.98337	1.28829	0.409436
E06	FAM	Slfn8			Spleen	21.8135	23.5675	-1.75401			F WT	6	1.52939	0.834313	0.56085
E07	FAM	Slfn8	M WT	86	Spleen	23.2258	22.9288	0.296961	0.393205		F KO	69	-2.41178	-3.10686	8.61505	3.58828	2.91522	0.172939
E08	FAM	Slfn8			Spleen	23.3099	22.8205	0.489448			F KO	76	-1.26846	-1.96354	3.90017
E09	FAM	Slfn8	M WT	88	Spleen	22.4615	23.3245	-0.863004	-0.893882		F KO	94	-0.389733	-1.08481	2.1211
E10	FAM	Slfn8			Spleen	22.354	23.2787	-0.924759			F KO	80	-1.58923	-2.28431	4.87132
E11	FAM	Slfn8	M KO	91	Spleen	21.8014	22.9168	-1.11535	-1.15119		F KO	95	0.907023	0.211942	0.863374
E12	FAM	Slfn8			Spleen	21.9917	23.1787	-1.18704			F KO	96	0.482608	-0.212472	1.15867
A01	FAM	Slfn8	F WT	77	Spleen	24.0397	22.1115	1.92815	1.98337
A02	FAM	Slfn8			Spleen	24.0597	22.0211	2.03859
A03	FAM	Slfn8	F KO	95	Spleen	23.2289	22.3902	0.838725	0.907023
A04	FAM	Slfn8			Spleen	23.2745	22.2992	0.97532
A05	FAM	Slfn8	F KO	96	Spleen	22.3862	21.7767	0.609529	0.482608
A06	FAM	Slfn8			Spleen	22.2833	21.9276	0.355688
E01	FAM	Slfn8	M KO	98	Spleen	22.9817	22.1627	0.819013	0.82577
E02	FAM	Slfn8			Spleen	22.6619	21.8294	0.832528
E03	FAM	Slfn8	M WT	99	Spleen	22.4384	21.6961	0.742254	0.643733
E04	FAM	Slfn8			Spleen	22.3238	21.7786	0.545213
E05	FAM	Slfn8	M WT	1	Spleen	22.9999	21.3496	1.65029	1.65336
E06	FAM	Slfn8			Spleen	22.9827	21.3263	1.65642
A07	FAM	Slfn8	F WT	6	Spleen	23.1053	21.6597	1.44564	1.52939
A08	FAM	Slfn8			Spleen	23.1736	21.5605	1.61315
B01	Cy5	Slfn9	F WT	62	Spleen	26.3599	23.6037	2.75623	2.76024			Male	Ave. dCt	3.22382
B02	Cy5	Slfn9			Spleen	26.3582	23.594	2.76424				Slfn9	dCt	ddCt	Fold Change	Ave. Fold	Std dev	Ttest
B03	Cy5	Slfn9	M KO	66	Spleen	24.1018	23.0304	1.07139	1.18423		M WT	75	3.29413	0.0703162	0.952429	1.02887	0.279176
B04	Cy5	Slfn9			Spleen	24.1613	22.8642	1.29707			M WT	86	2.99232	-0.231492	1.17405
B05	Cy5	Slfn9	F KO	69	Spleen	23.3367	23.2012	0.135451	0.210492		M WT	88	2.70135	-0.522467	1.43641
B06	Cy5	Slfn9			Spleen	23.3988	23.1133	0.285534			M WT	99	3.47133	0.247518	0.842344
B07	Cy5	Slfn9	M KO	72	Spleen	24.0396	23.4942	0.545425	0.516533		M WT	1	3.65994	0.436125	0.739117
B08	Cy5	Slfn9			Spleen	24.0777	23.59	0.48764			M KO	66	1.18423	-2.03959	4.11128	3.69784	2.19917	0.0291558
B09	Cy5	Slfn9	M WT	75	Spleen	26.6548	23.2394	3.41539	3.29413		M KO	72	0.516533	-2.70728	6.53091
B10	Cy5	Slfn9			Spleen	26.5416	23.3687	3.17287			M KO	91	1.74027	-1.48354	2.79635
B11	Cy5	Slfn9	F KO	76	Spleen	24.1473	23.0609	1.08637	1.13053		M KO	98	2.78784	-0.435974	1.35282
B12	Cy5	Slfn9			Spleen	24.2385	23.0639	1.17468
F01	Cy5	Slfn9	F KO	94	Spleen	24.5706	22.4856	2.08501	2.07276			Female	Ave. dCt	2.96432
F02	Cy5	Slfn9			Spleen	24.6002	22.5397	2.06051				Slfn9	dCt	ddCt	Fold Change	Ave. Fold	Std dev	Ttest
F03	Cy5	Slfn9	F WT	79	Spleen	25.6611	22.8274	2.83378	2.74905		F WT	62	2.76024	-0.204083	1.15195	1.02089	0.220351
F04	Cy5	Slfn9			Spleen	25.7267	23.0624	2.66432			F WT	79	2.74905	-0.215273	1.16092
F05	Cy5	Slfn9	F KO	80	Spleen	24.898	23.5218	1.37615	1.30276		F WT	77	3.48834	0.524017	0.695433
F06	Cy5	Slfn9			Spleen	24.7969	23.5675	1.22937			F WT	6	2.85966	-0.10466	1.07524
F07	Cy5	Slfn9	M WT	86	Spleen	25.7948	22.9288	2.86601	2.99232		F KO	69	0.210492	-2.75383	6.74504	3.06798	1.9962	0.0802366
F08	Cy5	Slfn9			Spleen	25.9391	22.8205	3.11864			F KO	76	1.13053	-1.83379	3.56473
F09	Cy5	Slfn9	M WT	88	Spleen	25.9675	23.3245	2.64305	2.70135		F KO	94	2.07276	-0.891562	1.85518
F10	Cy5	Slfn9			Spleen	26.0384	23.2787	2.75965			F KO	80	1.30276	-1.66156	3.16358
F11	Cy5	Slfn9	M KO	91	Spleen	24.7516	22.9168	1.83478	1.74027		F KO	95	2.38938	-0.57494	1.48962
F12	Cy5	Slfn9			Spleen	24.8245	23.1787	1.64577			F KO	96	2.29555	-0.668773	1.58972
B01	Cy5	Slfn9	F WT	77	Spleen	25.5323	22.1115	3.42079	3.48834
B02	Cy5	Slfn9			Spleen	25.577	22.0211	3.55588
B03	Cy5	Slfn9	F KO	95	Spleen	24.7461	22.3902	2.35594	2.38938
B04	Cy5	Slfn9			Spleen	24.722	22.2992	2.42282
B05	Cy5	Slfn9	F KO	96	Spleen	24.1242	21.7767	2.3475	2.29555
B06	Cy5	Slfn9			Spleen	24.1712	21.9276	2.24359
F01	Cy5	Slfn9	M KO	98	Spleen	24.8264	22.1627	2.66371	2.78784
F02	Cy5	Slfn9			Spleen	24.7413	21.8294	2.91198
F03	Cy5	Slfn9	M WT	99	Spleen	25.2075	21.6961	3.51141	3.47133
F04	Cy5	Slfn9			Spleen	25.2099	21.7786	3.43126
F05	Cy5	Slfn9	M WT	1	Spleen	25.0382	21.3496	3.68857	3.65994
F06	Cy5	Slfn9			Spleen	24.9576	21.3263	3.63131
B07	Cy5	Slfn9	F WT	6	Spleen	24.4328	21.6597	2.77313	2.85966
B08	Cy5	Slfn9			Spleen	24.5066	21.5605	2.94619
B01	HEX	RPLP0			Spleen	23.6037
B02	HEX	RPLP0			Spleen	23.594
B03	HEX	RPLP0			Spleen	23.0304
B04	HEX	RPLP0			Spleen	22.8642
B05	HEX	RPLP0			Spleen	23.2012
B06	HEX	RPLP0			Spleen	23.1133
B07	HEX	RPLP0			Spleen	23.4942
B08	HEX	RPLP0			Spleen	23.59
B09	HEX	RPLP0			Spleen	23.2394
B10	HEX	RPLP0			Spleen	23.3687
B11	HEX	RPLP0			Spleen	23.0609
B12	HEX	RPLP0			Spleen	23.0639
C01	HEX	RPLP0			Spleen	23.55
C02	HEX	RPLP0			Spleen	23.6938
C03	HEX	RPLP0			Spleen	23.1423
C04	HEX	RPLP0			Spleen	22.9368
C05	HEX	RPLP0			Spleen	23.07
C06	HEX	RPLP0			Spleen	23.1461
C07	HEX	RPLP0			Spleen	23.7511
C08	HEX	RPLP0			Spleen	23.8027
C09	HEX	RPLP0			Spleen	23.597
C10	HEX	RPLP0			Spleen	23.4849
C11	HEX	RPLP0			Spleen	23.0318
C12	HEX	RPLP0			Spleen	23.3092
D01	HEX	RPLP0			Spleen	22.3136
D02	HEX	RPLP0			Spleen	22.2203
D03	HEX	RPLP0			Spleen	21.7456
D04	HEX	RPLP0			Spleen	21.6705
D05	HEX	RPLP0			Spleen	21.7134
D06	HEX	RPLP0			Spleen	21.9803
D07	HEX	RPLP0			Spleen	22.296
D08	HEX	RPLP0			Spleen	22.2902
D09	HEX	RPLP0			Spleen	22.132
D10	HEX	RPLP0			Spleen	21.9511
D11	HEX	RPLP0			Spleen	21.9939
D12	HEX	RPLP0			Spleen	21.8937
F01	HEX	RPLP0			Spleen	22.4856
F02	HEX	RPLP0			Spleen	22.5397
F03	HEX	RPLP0			Spleen	22.8274
F04	HEX	RPLP0			Spleen	23.0624
F05	HEX	RPLP0			Spleen	23.5218
F06	HEX	RPLP0			Spleen	23.5675
F07	HEX	RPLP0			Spleen	22.9288
F08	HEX	RPLP0			Spleen	22.8205
F09	HEX	RPLP0			Spleen	23.3245
F10	HEX	RPLP0			Spleen	23.2787
F11	HEX	RPLP0			Spleen	22.9168
F12	HEX	RPLP0			Spleen	23.1787
G01	HEX	RPLP0			Spleen	22.6554
G02	HEX	RPLP0			Spleen	22.5516
G03	HEX	RPLP0			Spleen	23.2892
G04	HEX	RPLP0			Spleen	23.1614
G05	HEX	RPLP0			Spleen	24.0618
G06	HEX	RPLP0			Spleen	23.8987
G07	HEX	RPLP0			Spleen	23.104
G08	HEX	RPLP0			Spleen	23.1856
G09	HEX	RPLP0			Spleen	23.3899
G10	HEX	RPLP0			Spleen	23.6652
G11	HEX	RPLP0			Spleen	23.1198
G12	HEX	RPLP0			Spleen	23.0748
H01	HEX	RPLP0			Spleen	21.7654
H02	HEX	RPLP0			Spleen	21.5526
H03	HEX	RPLP0			Spleen	21.9946
H04	HEX	RPLP0			Spleen	22.0901
H05	HEX	RPLP0			Spleen	22.8639
H06	HEX	RPLP0			Spleen	22.7802
H07	HEX	RPLP0			Spleen	21.9823
H08	HEX	RPLP0			Spleen	22.1043
H09	HEX	RPLP0			Spleen	22.3873
H10	HEX	RPLP0			Spleen	22.3093
H11	HEX	RPLP0			Spleen	22.0226
H12	HEX	RPLP0			Spleen	21.9737
