# Supplementary material for: Loss of Schlafen3 influences the expression levels of Schlafen family members in ileum, thymus, and spleen tissue
Source: PeerJ. 2020 Jan 28;8:e8461. doi: 10.7717/peerj.8461 (PMC6993753; doi:10.7717/peerj.8461)
Supplement: Supplemental Information 4 [file peerj-08-8461-s004.xlsx]

## Sheet: 20190330_SLFN3KO SPL THY P4
File Name	20190330_SLFN3KO SPL THY P4.pcrd
Created By User
Notes
ID
Run Started	03/30/2019 17:52:57 UTC
Run Ended	03/30/2019 19:05:01 UTC
Sample Vol	20
Lid Temp	105
Protocol File Name	Unknown.prcl
Plate Setup File Name	DefaultPlate.pltd
Base Serial Number	CT031118
Optical Head Serial Number	785BR9482
CFX Manager Version	3.1.1517.0823.
Well group	All Wells
Amplification step	3
Melt step
Well	Fluor	Target	Sex/Gentoype	Content	Sample	Cq	Starting Quantity (SQ)
B01	HEX	RPLP0			Spleen	22.1115
B02	HEX	RPLP0			Spleen	22.0211
B03	HEX	RPLP0			Spleen	22.3902
B04	HEX	RPLP0			Spleen	22.2992
B05	HEX	RPLP0			Spleen	21.7767
B06	HEX	RPLP0			Spleen	21.9276
C01	HEX	RPLP0			Spleen	22.3922
C02	HEX	RPLP0			Spleen	22.1119
C03	HEX	RPLP0			Spleen	22.4034
C04	HEX	RPLP0			Spleen	22.3264
C05	HEX	RPLP0			Spleen	21.7808
C06	HEX	RPLP0			Spleen	21.7827
D01	HEX	RPLP0			Spleen	22.3673
D02	HEX	RPLP0			Spleen	22.2829
D03	HEX	RPLP0			Spleen	22.3422
D04	HEX	RPLP0			Spleen	22.3497
D05	HEX	RPLP0			Spleen	21.986
D06	HEX	RPLP0			Spleen	22.0383
F01	HEX	RPLP0			Spleen	22.1627
F02	HEX	RPLP0			Spleen	21.8294
F03	HEX	RPLP0			Spleen	21.6961
F04	HEX	RPLP0			Spleen	21.7786
F05	HEX	RPLP0			Spleen	21.3496
F06	HEX	RPLP0			Spleen	21.3263
G01	HEX	RPLP0			Spleen	22.3009
G02	HEX	RPLP0			Spleen	21.9392
G03	HEX	RPLP0			Spleen	21.7078
G04	HEX	RPLP0			Spleen	21.7705
G05	HEX	RPLP0			Spleen	21.5539
G06	HEX	RPLP0			Spleen	21.4232
H01	HEX	RPLP0			Spleen	22.2604
H02	HEX	RPLP0			Spleen	22.009
H03	HEX	RPLP0			Spleen	22.1396
H04	HEX	RPLP0			Spleen	22.0983
H05	HEX	RPLP0			Spleen	22.0269
H06	HEX	RPLP0			Spleen	21.9871
B07	HEX	RPLP0			Thymus	21.2914
B08	HEX	RPLP0			Thymus	21.4024
B09	HEX	RPLP0			Thymus	21.4427
B10	HEX	RPLP0			Thymus	21.4929
B11	HEX	RPLP0			Thymus	21.2354
B12	HEX	RPLP0			Thymus	21.4161
C07	HEX	RPLP0			Thymus	21.2927
C08	HEX	RPLP0			Thymus	21.414
C09	HEX	RPLP0			Thymus	21.7035
C10	HEX	RPLP0			Thymus	21.519
C11	HEX	RPLP0			Thymus	21.3965
C12	HEX	RPLP0			Thymus	21.5185
D07	HEX	RPLP0			Thymus	21.2668
D08	HEX	RPLP0			Thymus	21.5651
D09	HEX	RPLP0			Thymus	21.7736
D10	HEX	RPLP0			Thymus	21.5705
D11	HEX	RPLP0			Thymus	21.4087
D12	HEX	RPLP0			Thymus	21.4738
F07	HEX	RPLP0			Thymus	21.1873
F08	HEX	RPLP0			Thymus	21.3586
F09	HEX	RPLP0			Thymus	21.2292
F10	HEX	RPLP0			Thymus	21.1749
F11	HEX	RPLP0			Thymus	21.3718
F12	HEX	RPLP0			Thymus	21.3993
G07	HEX	RPLP0			Thymus	21.4315
G08	HEX	RPLP0			Thymus	21.4566
G09	HEX	RPLP0			Thymus	21.123
G10	HEX	RPLP0			Thymus	21.3585
G11	HEX	RPLP0			Thymus	21.4798
G12	HEX	RPLP0			Thymus	22.0075
H07	HEX	RPLP0			Thymus	21.7546
H08	HEX	RPLP0			Thymus	21.7971
H09	HEX	RPLP0			Thymus	21.4681
H10	HEX	RPLP0			Thymus	21.5187
H11	HEX	RPLP0			Thymus	21.8657
H12	HEX	RPLP0			Thymus	21.9204
B01	FAM	Slfn1	F KO	94	Spleen	25.3573	22.1115
B02	FAM	Slfn1			Spleen	25.4387	22.0211
B03	FAM	Slfn1	F KO	95	Spleen	24.6742	22.3902
B04	FAM	Slfn1			Spleen	24.7675	22.2992
B05	FAM	Slfn1	F KO	96	Spleen	24.1334	21.7767
B06	FAM	Slfn1			Spleen	24.1256	21.9276
F01	FAM	Slfn1	M WT	98	Spleen	24.8768	22.1627
F02	FAM	Slfn1			Spleen	24.6357	21.8294
F03	FAM	Slfn1	M WT	99	Spleen	23.3243	21.6961
F04	FAM	Slfn1			Spleen	23.3509	21.7786
F05	FAM	Slfn1	M WT	1	Spleen	23.9828	21.3496
F06	FAM	Slfn1			Spleen	23.9442	21.3263
B07	FAM	Slfn1	F KO	94	Thymus	24.2883	21.2914
B08	FAM	Slfn1			Thymus	24.4288	21.4024
B09	FAM	Slfn1	F KO	95	Thymus	24.3011	21.4427
B10	FAM	Slfn1			Thymus	24.3036	21.4929
B11	FAM	Slfn1	F KO	96	Thymus	23.268	21.2354
B12	FAM	Slfn1			Thymus	23.2841	21.4161
F07	FAM	Slfn1	M WT	98	Thymus	23.5879	21.1873
F08	FAM	Slfn1			Thymus	23.7189	21.3586
F09	FAM	Slfn1	M WT	99	Thymus	22.9462	21.2292
F10	FAM	Slfn1			Thymus	22.8407	21.1749
F11	FAM	Slfn1	M WT	1	Thymus	24.1285	21.3718
F12	FAM	Slfn1			Thymus	24.3485	21.3993
A01	HEX	Slfn2	F KO	94	Spleen	21.2927	22.1115
A02	HEX	Slfn2			Spleen	21.3767	22.0211
A03	HEX	Slfn2	F KO	95	Spleen	20.9791	22.3902
A04	HEX	Slfn2			Spleen	20.8983	22.2992
A05	HEX	Slfn2	F KO	96	Spleen	20.1747	21.7767
A06	HEX	Slfn2			Spleen	19.9573	21.9276
E01	HEX	Slfn2	M WT	98	Spleen	20.435	22.1627
E02	HEX	Slfn2			Spleen	20.1887	21.8294
E03	HEX	Slfn2	M WT	99	Spleen	19.2974	21.6961
E04	HEX	Slfn2			Spleen	19.2186	21.7786
E05	HEX	Slfn2	M WT	1	Spleen	20.1608	21.3496
E06	HEX	Slfn2			Spleen	20.0753	21.3263
A07	HEX	Slfn2	F KO	94	Thymus	20.3426	21.2914
A08	HEX	Slfn2			Thymus	20.2743	21.4024
A09	HEX	Slfn2	F KO	95	Thymus	20.1782	21.4427
A10	HEX	Slfn2			Thymus	20.0919	21.4929
A11	HEX	Slfn2	F KO	96	Thymus	19.9747	21.2354
A12	HEX	Slfn2			Thymus	20.0435	21.4161
E07	HEX	Slfn2	M WT	98	Thymus	19.6647	21.1873
E08	HEX	Slfn2			Thymus	19.8208	21.3586
E09	HEX	Slfn2	M WT	99	Thymus	19.7963	21.2292
E10	HEX	Slfn2			Thymus	19.6027	21.1749
E11	HEX	Slfn2	M WT	1	Thymus	19.8753	21.3718
E12	HEX	Slfn2			Thymus	19.9985	21.3993
C01	FAM	Slfn3	F KO	94	Spleen	24.168	22.3922
C02	FAM	Slfn3			Spleen	24.1382	22.1119
C03	FAM	Slfn3	F KO	95	Spleen	40.7627	22.4034
C04	FAM	Slfn3			Spleen	40.2874	22.3264
C05	FAM	Slfn3	F KO	96	Spleen	40.7986	21.7808
C06	FAM	Slfn3			Spleen	41.2382	21.7827
G01	FAM	Slfn3	M WT	98	Spleen	40.9905	22.3009
G02	FAM	Slfn3			Spleen	42.0306	21.9392
G03	FAM	Slfn3	M WT	99	Spleen	24.2137	21.7078
G04	FAM	Slfn3			Spleen	24.2912	21.7705
G05	FAM	Slfn3	M WT	1	Spleen	23.4032	21.5539
G06	FAM	Slfn3			Spleen	23.3613	21.4232
C07	FAM	Slfn3	F KO	94	Thymus	23.1952	21.2927
C08	FAM	Slfn3			Thymus	23.2227	21.414
C09	FAM	Slfn3	F KO	95	Thymus	43.2434	21.7035
C10	FAM	Slfn3			Thymus	41.5573	21.519
C11	FAM	Slfn3	F KO	96	Thymus	39.5654	21.3965
C12	FAM	Slfn3			Thymus	39.1974	21.5185
G07	FAM	Slfn3	M WT	98	Thymus	42.7896	21.4315
G08	FAM	Slfn3			Thymus	46.3953	21.4566
G09	FAM	Slfn3	M WT	99	Thymus	23.0472	21.123
G10	FAM	Slfn3			Thymus	23.0772	21.3585
G11	FAM	Slfn3	M WT	1	Thymus	23.1358	21.4798
G12	FAM	Slfn3			Thymus	23.3508	22.0075
D01	Cy5	Slfn4	F KO	94	Spleen	29.4643	22.3673
D02	Cy5	Slfn4			Spleen	29.2043	22.2829
D03	Cy5	Slfn4	F KO	95	Spleen	29.7963	22.3422
D04	Cy5	Slfn4			Spleen	29.7861	22.3497
D05	Cy5	Slfn4	F KO	96	Spleen	28.6063	21.986
D06	Cy5	Slfn4			Spleen	28.5887	22.0383
H01	Cy5	Slfn4	M WT	98	Spleen	28.6701	22.2604
H02	Cy5	Slfn4			Spleen	28.6201	22.009
H03	Cy5	Slfn4	M WT	99	Spleen	26.8808	22.1396
H04	Cy5	Slfn4			Spleen	26.9707	22.0983
H05	Cy5	Slfn4	M WT	1	Spleen	26.7974	22.0269
H06	Cy5	Slfn4			Spleen	26.8209	21.9871
D07	Cy5	Slfn4	F KO	94	Thymus	29.4167	21.2668
D08	Cy5	Slfn4			Thymus	29.4776	21.5651
D09	Cy5	Slfn4	F KO	95	Thymus	30.5647	21.7736
D10	Cy5	Slfn4			Thymus	30.6551	21.5705
D11	Cy5	Slfn4	F KO	96	Thymus	30.0246	21.4087
D12	Cy5	Slfn4			Thymus	29.9626	21.4738
H07	Cy5	Slfn4	M WT	98	Thymus	28.5307	21.7546
H08	Cy5	Slfn4			Thymus	28.6536	21.7971
H09	Cy5	Slfn4	M WT	99	Thymus	27.2753	21.4681
H10	Cy5	Slfn4			Thymus	27.2259	21.5187
H11	Cy5	Slfn4	M WT	1	Thymus	28.5241	21.8657
H12	Cy5	Slfn4			Thymus	28.7425	21.9204
A01	Cy5	Slfn5	F KO	94	Spleen	26.2815	22.1115
A02	Cy5	Slfn5			Spleen	26.269	22.0211
A03	Cy5	Slfn5	F KO	95	Spleen	26.0548	22.3902
A04	Cy5	Slfn5			Spleen	26.1005	22.2992
A05	Cy5	Slfn5	F KO	96	Spleen	25.1589	21.7767
A06	Cy5	Slfn5			Spleen	24.9909	21.9276
E01	Cy5	Slfn5	M WT	98	Spleen	26.032	22.1627
E02	Cy5	Slfn5			Spleen	25.7567	21.8294
E03	Cy5	Slfn5	M WT	99	Spleen	24.16	21.6961
E04	Cy5	Slfn5			Spleen	24.116	21.7786
E05	Cy5	Slfn5	M WT	1	Spleen	24.8737	21.3496
E06	Cy5	Slfn5			Spleen	24.8497	21.3263
A07	Cy5	Slfn5	F KO	94	Thymus	25.1995	21.2914
A08	Cy5	Slfn5			Thymus	25.1898	21.4024
A09	Cy5	Slfn5	F KO	95	Thymus	24.7865	21.4427
A10	Cy5	Slfn5			Thymus	24.8002	21.4929
A11	Cy5	Slfn5	F KO	96	Thymus	24.6124	21.2354
A12	Cy5	Slfn5			Thymus	24.643	21.4161
E07	Cy5	Slfn5	M WT	98	Thymus	24.865	21.1873
E08	Cy5	Slfn5			Thymus	24.9078	21.3586
E09	Cy5	Slfn5	M WT	99	Thymus	24.3779	21.2292
E10	Cy5	Slfn5			Thymus	24.2722	21.1749
E11	Cy5	Slfn5	M WT	1	Thymus	25.0232	21.3718
E12	Cy5	Slfn5			Thymus	25.1499	21.3993
A01	FAM	Slfn8	F KO	94	Spleen	24.0397	22.1115
A02	FAM	Slfn8			Spleen	24.0597	22.0211
A03	FAM	Slfn8	F KO	95	Spleen	23.2289	22.3902
A04	FAM	Slfn8			Spleen	23.2745	22.2992
A05	FAM	Slfn8	F KO	96	Spleen	22.3862	21.7767
A06	FAM	Slfn8			Spleen	22.2833	21.9276
E01	FAM	Slfn8	M WT	98	Spleen	22.9817	22.1627
E02	FAM	Slfn8			Spleen	22.6619	21.8294
E03	FAM	Slfn8	M WT	99	Spleen	22.4384	21.6961
E04	FAM	Slfn8			Spleen	22.3238	21.7786
E05	FAM	Slfn8	M WT	1	Spleen	22.9999	21.3496
E06	FAM	Slfn8			Spleen	22.9827	21.3263
A07	FAM	Slfn8	F KO	94	Thymus	23.1627	21.2914
A08	FAM	Slfn8			Thymus	23.0946	21.4024
A09	FAM	Slfn8	F KO	95	Thymus	22.5456	21.4427
A10	FAM	Slfn8			Thymus	22.486	21.4929
A11	FAM	Slfn8	F KO	96	Thymus	22.2633	21.2354
A12	FAM	Slfn8			Thymus	22.2795	21.4161
E07	FAM	Slfn8	M WT	98	Thymus	22.0863	21.1873
E08	FAM	Slfn8			Thymus	22.0701	21.3586
E09	FAM	Slfn8	M WT	99	Thymus	22.067	21.2292
E10	FAM	Slfn8			Thymus	22.0488	21.1749
E11	FAM	Slfn8	M WT	1	Thymus	22.6099	21.3718
E12	FAM	Slfn8			Thymus	22.7064	21.3993
B01	Cy5	Slfn9	F KO	94	Spleen	25.5323	22.1115
B02	Cy5	Slfn9			Spleen	25.577	22.0211
B03	Cy5	Slfn9	F KO	95	Spleen	24.7461	22.3902
B04	Cy5	Slfn9			Spleen	24.722	22.2992
B05	Cy5	Slfn9	F KO	96	Spleen	24.1242	21.7767
B06	Cy5	Slfn9			Spleen	24.1712	21.9276
F01	Cy5	Slfn9	M WT	98	Spleen	24.8264	22.1627
F02	Cy5	Slfn9			Spleen	24.7413	21.8294
F03	Cy5	Slfn9	M WT	99	Spleen	25.2075	21.6961
F04	Cy5	Slfn9			Spleen	25.2099	21.7786
F05	Cy5	Slfn9	M WT	1	Spleen	25.0382	21.3496
F06	Cy5	Slfn9			Spleen	24.9576	21.3263
B07	Cy5	Slfn9	F KO	94	Thymus	24.0203	21.2914
B08	Cy5	Slfn9			Thymus	24.0749	21.4024
B09	Cy5	Slfn9	F KO	95	Thymus	23.347	21.4427
B10	Cy5	Slfn9			Thymus	23.2367	21.4929
B11	Cy5	Slfn9	F KO	96	Thymus	23.1393	21.2354
B12	Cy5	Slfn9			Thymus	23.0933	21.4161
F07	Cy5	Slfn9	M WT	98	Thymus	23.1986	21.1873
F08	Cy5	Slfn9			Thymus	23.2733	21.3586
F09	Cy5	Slfn9	M WT	99	Thymus	23.7129	21.2292
F10	Cy5	Slfn9			Thymus	23.6591	21.1749
F11	Cy5	Slfn9	M WT	1	Thymus	23.9287	21.3718
F12	Cy5	Slfn9			Thymus	24.0083	21.3993
