# Supplementary material for: Loss of Schlafen3 influences the expression levels of Schlafen family members in ileum, thymus, and spleen tissue
Source: PeerJ. 2020 Jan 28;8:e8461. doi: 10.7717/peerj.8461 (PMC6993753; doi:10.7717/peerj.8461)
Supplement: Supplemental Information 5 [file peerj-08-8461-s005.xlsx]

## Sheet: 20190329_SLFN3KO THYMUS P1
File Name	20190329_SLFN3KO THYMUS P1.pcrd
Created By User
Notes
ID
Run Started	03/29/2019 19:37:21 UTC
Run Ended	03/29/2019 20:50:23 UTC
Sample Vol	20
Lid Temp	105
Protocol File Name	Unknown.prcl
Plate Setup File Name	DefaultPlate.pltd
Base Serial Number	CT031118
Optical Head Serial Number	785BR9482
CFX Manager Version	3.1.1517.0823.
Well group	All Wells
Amplification step	3
Melt step
Well	Fluor	Target	Sex/Genotype	ID	Sample	Cq	Starting Quantity (SQ)	dCt	Ave. dCt			Male	Ave. dCt	2.09226
B01	FAM	Slfn1	F WT	62	Thymus	24.1263	22.1802	1.94617	1.98681			Slfn1	dCt	ddCt	Fold Change	Ave. Fold	Std dev	Ttest
B02	FAM	Slfn1			Thymus	24.1785	22.151	2.02746			M WT	75	2.92596	0.833697	0.56109	1.11436	0.555489
B03	FAM	Slfn1	M KO	66	Thymus	25.3695	22.2307	3.13875	3.07347		M WT	86	1.17376	-0.918504	1.89015
B04	FAM	Slfn1			Thymus	25.2434	22.2353	3.00818			M WT	88	1.81718	-0.27508	1.21006
B05	FAM	Slfn1	F KO	69	Thymus	24.1147	22.1336	1.98111	1.95889		M WT	99	1.69141	-0.400845	1.32028
B06	FAM	Slfn1			Thymus	24.0397	22.103	1.93668			M WT	1	2.85299	0.760732	0.590197
B07	FAM	Slfn1	M KO	72	Thymus	25.1476	22.308	2.83955	2.95439		M KO	66	3.07347	0.981208	0.506555	0.931888	0.628712	0.657681
B08	FAM	Slfn1			Thymus	25.3625	22.2933	3.06924			M KO	72	2.95439	0.862133	0.550138
B09	FAM	Slfn1	M WT	75	Thymus	24.9588	22.1009	2.85798	2.92596		M KO	91	1.20325	-0.889014	1.85191
B10	FAM	Slfn1			Thymus	25.0177	22.0238	2.99393			M KO	98	2.38042	0.288157	0.818948
B11	FAM	Slfn1	F KO	76	Thymus	23.2155	22.0517	1.16389	1.10177
B12	FAM	Slfn1			Thymus	23.1714	22.1318	1.03965				Female	Ave. dCt	2.29096
F01	FAM	Slfn1	F KO	94	Thymus	24.1645	22.2588	1.90568	1.70893			Slfn1	dCt	ddCt	Fold Change	Ave. Fold	Std dev	Ttest
F02	FAM	Slfn1			Thymus	23.7267	22.2145	1.51217			F WT	62	1.98681	-0.304143	1.23469	1.03979	0.300069
F03	FAM	Slfn1	F WT	79	Thymus	23.979	22.0922	1.88674	1.96999		F WT	79	1.96999	-0.320965	1.24917
F04	FAM	Slfn1			Thymus	23.8395	21.7862	2.05325			F WT	77	3.01166	0.720699	0.606803
F05	FAM	Slfn1	F KO	80	Thymus	22.9195	21.6297	1.28975	1.23244		F WT	6	2.19537	-0.0955905	1.0685
F06	FAM	Slfn1			Thymus	22.892	21.7169	1.17513			F KO	69	1.95889	-0.332063	1.25881	1.51186	0.587005	0.181021
F07	FAM	Slfn1	M WT	86	Thymus	23.0119	21.8597	1.15221	1.17376		F KO	76	1.10177	-1.18919	2.28025
F08	FAM	Slfn1			Thymus	23.0454	21.85	1.19531			F KO	94	1.70893	-0.582031	1.49696
F09	FAM	Slfn1	M WT	88	Thymus	23.7235	22.0417	1.68179	1.81718		F KO	80	1.23244	-1.05852	2.08279
F10	FAM	Slfn1			Thymus	24.0172	22.0647	1.95257			F KO	95	2.83455	0.543596	0.686059
F11	FAM	Slfn1	M KO	91	Thymus	22.8944	21.7804	1.11404	1.20325		F KO	96	1.95031	-0.340643	1.26632
F12	FAM	Slfn1			Thymus	23.1764	21.884	1.29246
B07	FAM	Slfn1	F WT	77	Thymus	24.2883	21.2914	2.99689	3.01166
B08	FAM	Slfn1			Thymus	24.4288	21.4024	3.02643
B09	FAM	Slfn1	F KO	95	Thymus	24.3011	21.4427	2.85839	2.83455
B10	FAM	Slfn1			Thymus	24.3036	21.4929	2.81072
B11	FAM	Slfn1	F KO	96	Thymus	23.268	21.2354	2.03258	1.95031
B12	FAM	Slfn1			Thymus	23.2841	21.4161	1.86805
F07	FAM	Slfn1	M KO	98	Thymus	23.5879	21.1873	2.40056	2.38042
F08	FAM	Slfn1			Thymus	23.7189	21.3586	2.36028
F09	FAM	Slfn1	M WT	99	Thymus	22.9462	21.2292	1.717	1.69141
F10	FAM	Slfn1			Thymus	22.8407	21.1749	1.66583
F11	FAM	Slfn1	M WT	1	Thymus	24.1285	21.3718	2.75673	2.85299
F12	FAM	Slfn1			Thymus	24.3485	21.3993	2.94926
B09	FAM	Slfn1	F WT	6	Thymus	23.6778	21.5914	2.08642	2.19537
B10	FAM	Slfn1			Thymus	23.6512	21.3469	2.30431				Male	Ave. dCt	-1.67245
A01	HEX	Slfn2	F WT	62	Thymus	20.2843	22.1802	-1.89586	-1.88428			Slfn2	dCt	ddCt	Fold Change	Ave. Fold	Std dev	Ttest
A02	HEX	Slfn2			Thymus	20.2783	22.151	-1.8727			M WT	75	-1.36014	0.312318	0.805347	1.02587	0.27275
A03	HEX	Slfn2	M KO	66	Thymus	20.6573	22.2307	-1.57348	-1.59503		M WT	86	-2.22454	-0.552089	1.46621
A04	HEX	Slfn2			Thymus	20.6187	22.2353	-1.61658			M WT	88	-1.82642	-0.153962	1.11262
A05	HEX	Slfn2	F KO	69	Thymus	20.7168	22.1336	-1.41677	-1.53778		M WT	99	-1.50255	0.169902	0.888903
A06	HEX	Slfn2			Thymus	20.4442	22.103	-1.65879			M WT	1	-1.44862	0.223832	0.856288
A07	HEX	Slfn2	M KO	72	Thymus	20.6988	22.308	-1.60918	-1.61249		M KO	66	-1.59503	0.0774259	0.947747	0.968177	0.0650444	0.69509
A08	HEX	Slfn2			Thymus	20.6775	22.2933	-1.61581			M KO	72	-1.61249	0.0599599	0.959291
A09	HEX	Slfn2	M WT	75	Thymus	20.7506	22.1009	-1.35027	-1.36014		M KO	91	-1.75589	-0.0834329	1.05954
A10	HEX	Slfn2			Thymus	20.6538	22.0238	-1.37			M KO	98	-1.53025	0.142206	0.906133
A11	HEX	Slfn2	F KO	76	Thymus	19.9838	22.0517	-2.06785	-2.0798
A12	HEX	Slfn2			Thymus	20.04	22.1318	-2.09174				Female	Ave. dCt	-1.45866
E01	HEX	Slfn2	F KO	94	Thymus	20.0757	22.2588	-2.18306	-2.16035			Slfn2	dCt	ddCt	Fold Change	Ave. Fold	Std dev	Ttest
E02	HEX	Slfn2			Thymus	20.0769	22.2145	-2.13764			F WT	62	-1.88428	-0.425618	1.34315	1.04112	0.334576
E03	HEX	Slfn2	F WT	79	Thymus	20.1408	22.0922	-1.95142	-1.85734		F WT	79	-1.85734	-0.398675	1.3183
E04	HEX	Slfn2			Thymus	20.023	21.7862	-1.76325			F WT	77	-1.0384	0.420263	0.747288
E05	HEX	Slfn2	F KO	80	Thymus	19.8408	21.6297	-1.78888	-1.85467		F WT	6	-1.05463	0.40403	0.755744
E06	HEX	Slfn2			Thymus	19.7965	21.7169	-1.92046			F KO	69	-1.53778	-0.0791195	1.05637	1.22657	0.313888	0.398034
E07	HEX	Slfn2	M WT	86	Thymus	19.6523	21.8597	-2.20736	-2.22454		F KO	76	-2.0798	-0.621134	1.53808
E08	HEX	Slfn2			Thymus	19.6083	21.85	-2.24173			F KO	94	-2.16035	-0.701684	1.6264
E09	HEX	Slfn2	M WT	88	Thymus	20.2442	22.0417	-1.79751	-1.82642		F KO	80	-1.85467	-0.39601	1.31586
E10	HEX	Slfn2			Thymus	20.2093	22.0647	-1.85532			F KO	95	-1.33273	0.12593	0.916413
E11	HEX	Slfn2	M KO	91	Thymus	19.9737	21.7804	-1.80674	-1.75589		F KO	96	-1.31669	0.141969	0.906282
E12	HEX	Slfn2			Thymus	20.1789	21.884	-1.70503
A07	HEX	Slfn2	F WT	77	Thymus	20.3426	21.2914	-0.948739	-1.0384
A08	HEX	Slfn2			Thymus	20.2743	21.4024	-1.12806
A09	HEX	Slfn2	F KO	95	Thymus	20.1782	21.4427	-1.26447	-1.33273
A10	HEX	Slfn2			Thymus	20.0919	21.4929	-1.40099
A11	HEX	Slfn2	F KO	96	Thymus	19.9747	21.2354	-1.26079	-1.31669
A12	HEX	Slfn2			Thymus	20.0435	21.4161	-1.3726
E07	HEX	Slfn2	M KO	98	Thymus	19.6647	21.1873	-1.52262	-1.53025
E08	HEX	Slfn2			Thymus	19.8208	21.3586	-1.53788
E09	HEX	Slfn2	M WT	99	Thymus	19.7963	21.2292	-1.43289	-1.50255
E10	HEX	Slfn2			Thymus	19.6027	21.1749	-1.57222
E11	HEX	Slfn2	M WT	1	Thymus	19.8753	21.3718	-1.49649	-1.44862
E12	HEX	Slfn2			Thymus	19.9985	21.3993	-1.40076
A09	HEX	Slfn2	F WT	6	Thymus	20.3919	21.5914	-1.19947	-1.05463
A10	HEX	Slfn2			Thymus	20.4371	21.3469	-0.909792
C01	FAM	Slfn3	F WT	62	Thymus	23.6667	22.3418	1.32492	1.3122			Male	Ave. dCt	1.25026
C02	FAM	Slfn3			Thymus	23.6064	22.307	1.29948				Slfn3	dCt	ddCt	Fold Change	Ave. Fold	Std dev	Ttest
C03	FAM	Slfn3	M KO	66	Thymus	40.0486	22.2554	17.7931	16.9246		M WT	75	1.0771	-0.173155	1.12752	1.02899	0.260202
C04	FAM	Slfn3			Thymus	38.3707	22.3148	16.056			M WT	86	0.91853	-0.331728	1.25852
C05	FAM	Slfn3	F KO	69	Thymus	40.6189	22.0534	18.5655	18.7228		M WT	88	0.934553	-0.315705	1.24462
C06	FAM	Slfn3			Thymus	41.0387	22.1586	18.8801			M WT	99	1.82145	0.571193	0.67306
C07	FAM	Slfn3	M KO	72	Thymus	41.139	22.5141	18.6249	18.2985		M WT	1	1.49965	0.249394	0.841249
C08	FAM	Slfn3			Thymus	40.4785	22.5065	17.972			M KO	66	16.9246	15.6743	1.91234e-05	8.33839e-06	7.86559e-06	0.000107235
C09	FAM	Slfn3	M WT	75	Thymus	23.4875	22.4646	1.0229	1.0771		M KO	72	18.2985	17.0482	7.37868e-06
C10	FAM	Slfn3			Thymus	23.31	22.1787	1.13131			M KO	91	18.4603	17.2101	6.59558e-06
C11	FAM	Slfn3	F KO	76	Thymus	42.1175	22.3233	19.7942	19.4415		M KO	98	23.1484	21.8981	2.55866e-07
C12	FAM	Slfn3			Thymus	41.3874	22.2986	19.0888
G01	FAM	Slfn3	F KO	94	Thymus	41.0166	22.772	18.2446	18.3462			Female	Ave. dCt	1.33686
G02	FAM	Slfn3			Thymus	40.7523	22.3046	18.4477				Slfn3	dCt	ddCt	Fold Change	Ave. Fold	Std dev	Ttest
G03	FAM	Slfn3	F WT	79	Thymus	23.3494	22.234	1.11541	0.973355		F WT	62	1.3122	-0.024658	1.01724	1.02413	0.245133
G04	FAM	Slfn3			Thymus	23.1794	22.3481	0.831297			F WT	79	0.973355	-0.363503	1.28655
G05	FAM	Slfn3	F KO	80	Thymus	41.4406	22.1424	19.2983	19.0055		F WT	77	1.85561	0.518747	0.697978
G06	FAM	Slfn3			Thymus	40.7963	22.0836	18.7127			F WT	6	1.20627	-0.130585	1.09474
G07	FAM	Slfn3	M WT	86	Thymus	22.9803	22.0946	0.885687	0.91853		F KO	69	18.7228	17.386	5.83844e-06	5.55306e-06	3.0752e-06	5.60662e-06
G08	FAM	Slfn3			Thymus	23.0726	22.1212	0.951373			F KO	76	19.4415	18.1047	3.5477e-06
G09	FAM	Slfn3	M WT	88	Thymus	23.0786	22.1207	0.957912	0.934553		F KO	94	18.3462	17.0093	7.5804e-06
G10	FAM	Slfn3			Thymus	23.2693	22.3581	0.911194			F KO	80	19.0055	17.6686	4.79965e-06
G11	FAM	Slfn3	M KO	91	Thymus	41.4069	22.1824	19.2246	18.4603		F KO	95	20.7891	19.4523	1.39407e-06
G12	FAM	Slfn3			Thymus	40.019	22.3229	17.6961			F KO	96	17.9239	16.587	1.01581e-05
C07	FAM	Slfn3	F WT	77	Thymus	23.1952	21.2927	1.90258	1.85561
C08	FAM	Slfn3			Thymus	23.2227	21.414	1.80863
C09	FAM	Slfn3	F KO	95	Thymus	43.2434	21.7035	21.5399	20.7891
C10	FAM	Slfn3			Thymus	41.5573	21.519	20.0384
C11	FAM	Slfn3	F KO	96	Thymus	39.5654	21.3965	18.1689	17.9239
C12	FAM	Slfn3			Thymus	39.1974	21.5185	17.6788
G07	FAM	Slfn3	M KO	98	Thymus	42.7896	21.4315	21.3581	23.1484
G08	FAM	Slfn3			Thymus	46.3953	21.4566	24.9387
G09	FAM	Slfn3	M WT	99	Thymus	23.0472	21.123	1.92414	1.82145
G10	FAM	Slfn3			Thymus	23.0772	21.3585	1.71876
G11	FAM	Slfn3	M WT	1	Thymus	23.1358	21.4798	1.65598	1.49965
G12	FAM	Slfn3			Thymus	23.3508	22.0075	1.34333
C09	FAM	Slfn3	F WT	6	Thymus	23.021	21.7325	1.28852	1.20627
C10	FAM	Slfn3			Thymus	22.6022	21.4782	1.12403
D01	Cy5	Slfn4	F WT	62	Thymus	27.8805	21.4928	6.38762	6.44827			Male	Ave. dCt	6.47593
D02	Cy5	Slfn4			Thymus	27.7318	21.2229	6.50893				Slfn4	dCt	ddCt	Fold Change	Ave. Fold	Std dev	Ttest
D03	Cy5	Slfn4	M KO	66	Thymus	29.0731	21.3135	7.7596	7.8411		M WT	75	7.82771	1.35178	0.391808	1.11995	0.502285
D04	Cy5	Slfn4			Thymus	29.1929	21.2703	7.9226			M WT	86	6.03214	-0.443788	1.36017
D05	Cy5	Slfn4	F KO	69	Thymus	29.0075	21.2276	7.77997	7.73149		M WT	88	6.0223	-0.453631	1.36948
D06	Cy5	Slfn4			Thymus	28.7656	21.0826	7.68301			M WT	99	5.75722	-0.718704	1.6457
D07	Cy5	Slfn4	M KO	72	Thymus	29.9899	21.3679	8.62192	8.61112		M WT	1	6.74027	0.264341	0.832579
D08	Cy5	Slfn4			Thymus	30.0267	21.4264	8.60033			M KO	66	7.8411	1.36517	0.388188	0.422653	0.253634	0.0404974
D09	Cy5	Slfn4	M WT	75	Thymus	28.915	21.1515	7.76349	7.82771		M KO	72	8.61112	2.1352	0.227636
D10	Cy5	Slfn4			Thymus	29.0658	21.1739	7.89193			M KO	91	8.28707	1.81114	0.284966
D11	Cy5	Slfn4	F KO	76	Thymus	28.0619	21.0569	7.00499	6.90747		M KO	98	6.81633	0.340399	0.789823
D12	Cy5	Slfn4			Thymus	28.0767	21.2668	6.80996
H01	Cy5	Slfn4	F KO	94	Thymus	26.6204	21.6302	4.99019	4.95506			Female	Ave. dCt	7.01111
H02	Cy5	Slfn4			Thymus	26.4416	21.5216	4.91992				Slfn4	dCt	ddCt	Fold Change	Ave. Fold	Std dev	Ttest
H03	Cy5	Slfn4	F WT	79	Thymus	27.9263	21.1894	6.73686	6.78328		F WT	62	6.44827	-0.562836	1.47717	1.07842	0.415943
H04	Cy5	Slfn4			Thymus	28.0956	21.2659	6.8297			F WT	79	6.78328	-0.22783	1.17107
H05	Cy5	Slfn4	F KO	80	Thymus	27.2543	21.1208	6.13356	6.23376		F WT	77	8.0312	1.02009	0.493087
H06	Cy5	Slfn4			Thymus	27.2503	20.9163	6.33396			F WT	6	6.78169	-0.229421	1.17236
H07	Cy5	Slfn4	M WT	86	Thymus	27.1465	20.9063	6.24013	6.03214		F KO	69	7.73149	0.720379	0.606938	1.36008	1.47254	0.723743
H08	Cy5	Slfn4			Thymus	27.1781	21.3539	5.82415			F KO	76	6.90747	-0.103638	1.07448
H09	Cy5	Slfn4	M WT	88	Thymus	27.1595	21.0214	6.1381	6.0223		F KO	94	4.95506	-2.05605	4.15848
H10	Cy5	Slfn4			Thymus	27.1304	21.2239	5.9065			F KO	80	6.23376	-0.777352	1.71398
H11	Cy5	Slfn4	M KO	91	Thymus	29.4265	21.1308	8.29575	8.28707		F KO	95	8.93783	1.92672	0.263026
H12	Cy5	Slfn4			Thymus	29.55	21.2717	8.27838			F KO	96	8.55238	1.54127	0.343582
D07	Cy5	Slfn4	F WT	77	Thymus	29.4167	21.2668	8.14989	8.0312
D08	Cy5	Slfn4			Thymus	29.4776	21.5651	7.91251
D09	Cy5	Slfn4	F KO	95	Thymus	30.5647	21.7736	8.79106	8.93783
D10	Cy5	Slfn4			Thymus	30.6551	21.5705	9.08461
D11	Cy5	Slfn4	F KO	96	Thymus	30.0246	21.4087	8.61598	8.55238
D12	Cy5	Slfn4			Thymus	29.9626	21.4738	8.48879
H07	Cy5	Slfn4	M KO	98	Thymus	28.5307	21.7546	6.77611	6.81633
H08	Cy5	Slfn4			Thymus	28.6536	21.7971	6.85655
H09	Cy5	Slfn4	M WT	99	Thymus	27.2753	21.4681	5.80723	5.75722
H10	Cy5	Slfn4			Thymus	27.2259	21.5187	5.70721
H11	Cy5	Slfn4	M WT	1	Thymus	28.5241	21.8657	6.65839	6.74027
H12	Cy5	Slfn4			Thymus	28.7425	21.9204	6.82215
D09	Cy5	Slfn4	F WT	6	Thymus	28.4056	21.6679	6.7377	6.78169
D10	Cy5	Slfn4			Thymus	28.4631	21.6374	6.82568
A01	Cy5	Slfn5	F WT	62	Thymus	23.8569	22.1802	1.67671	1.72805			Male	Ave. dCt	2.68848
A02	Cy5	Slfn5			Thymus	23.9304	22.151	1.77939				Slfn5	dCt	ddCt	Fold Change	Ave. Fold	Std dev	Ttest
A03	Cy5	Slfn5	M KO	66	Thymus	25.2731	22.2307	3.04236	3.1014		M WT	75	2.67015	-0.0183292	1.01279	1.10737	0.528511
A04	Cy5	Slfn5			Thymus	25.3957	22.2353	3.16044			M WT	86	1.88044	-0.808043	1.75084
A05	Cy5	Slfn5	F KO	69	Thymus	24.0525	22.1336	1.91892	1.87001		M WT	88	2.06778	-0.620702	1.53762
A06	Cy5	Slfn5			Thymus	23.9241	22.103	1.8211			M WT	99	3.12299	0.434507	0.739946
A07	Cy5	Slfn5	M KO	72	Thymus	25.0795	22.308	2.77153	2.75518		M WT	1	3.70105	1.01257	0.495663
A08	Cy5	Slfn5			Thymus	25.0321	22.2933	2.73884			M KO	66	3.1014	0.41292	0.751102	0.940015	0.428881	0.625131
A09	Cy5	Slfn5	M WT	75	Thymus	24.7267	22.1009	2.62586	2.67015		M KO	72	2.75518	0.0667014	0.954819
A10	Cy5	Slfn5			Thymus	24.7382	22.0238	2.71444			M KO	91	2.07736	-0.611121	1.52745
A11	Cy5	Slfn5	F KO	76	Thymus	23.8175	22.0517	1.76582	1.81963		M KO	98	3.61345	0.924966	0.526693
A12	Cy5	Slfn5			Thymus	24.0052	22.1318	1.87345
E01	Cy5	Slfn5	F KO	94	Thymus	23.7126	22.2588	1.45384	1.44129			Female	Ave. dCt	2.85154
E02	Cy5	Slfn5			Thymus	23.6432	22.2145	1.42874				Slfn5	dCt	ddCt	Fold Change	Ave. Fold	Std dev	Ttest
E03	Cy5	Slfn5	F WT	79	Thymus	24.1337	22.0922	2.04147	2.24184		F WT	62	1.72805	-1.12349	2.17873	1.2015	0.798394
E04	Cy5	Slfn5			Thymus	24.2284	21.7862	2.44221			F WT	79	2.24184	-0.609696	1.52594
E05	Cy5	Slfn5	F KO	80	Thymus	23.7908	21.6297	2.16113	2.03278		F WT	77	3.8478	0.996259	0.501298
E06	Cy5	Slfn5			Thymus	23.6214	21.7169	1.90443			F WT	6	3.58846	0.736924	0.600017
E07	Cy5	Slfn5	M WT	86	Thymus	23.763	21.8597	1.90326	1.88044		F KO	69	1.87001	-0.981523	1.97455	1.64879	0.774314	0.402221
E08	Cy5	Slfn5			Thymus	23.7077	21.85	1.85761			F KO	76	1.81963	-1.0319	2.04472
E09	Cy5	Slfn5	M WT	88	Thymus	24.1311	22.0417	2.08936	2.06778		F KO	94	1.44129	-1.41025	2.65782
E10	Cy5	Slfn5			Thymus	24.1108	22.0647	2.04619			F KO	80	2.03278	-0.818756	1.76388
E11	Cy5	Slfn5	M KO	91	Thymus	23.8308	21.7804	2.05042	2.07736		F KO	95	3.32555	0.474017	0.719957
E12	Cy5	Slfn5			Thymus	23.9883	21.884	2.1043			F KO	96	3.30195	0.450412	0.731834
A07	Cy5	Slfn5	F WT	77	Thymus	25.1995	21.2914	3.90817	3.8478
A08	Cy5	Slfn5			Thymus	25.1898	21.4024	3.78742
A09	Cy5	Slfn5	F KO	95	Thymus	24.7865	21.4427	3.34383	3.32555
A10	Cy5	Slfn5			Thymus	24.8002	21.4929	3.30728
A11	Cy5	Slfn5	F KO	96	Thymus	24.6124	21.2354	3.37696	3.30195
A12	Cy5	Slfn5			Thymus	24.643	21.4161	3.22694
E07	Cy5	Slfn5	M KO	98	Thymus	24.865	21.1873	3.67772	3.61345
E08	Cy5	Slfn5			Thymus	24.9078	21.3586	3.54917
E09	Cy5	Slfn5	M WT	99	Thymus	24.3779	21.2292	3.14872	3.12299
E10	Cy5	Slfn5			Thymus	24.2722	21.1749	3.09725
E11	Cy5	Slfn5	M WT	1	Thymus	25.0232	21.3718	3.65147	3.70105
E12	Cy5	Slfn5			Thymus	25.1499	21.3993	3.75062
A09	Cy5	Slfn5	F WT	6	Thymus	25.0642	21.5914	3.47274	3.58846
A10	Cy5	Slfn5			Thymus	25.0511	21.3469	3.70418
A01	FAM	Slfn8	F WT	62	Thymus	22.4571	22.1802	0.276991	0.321382			Male	Ave. dCt	0.694914
A02	FAM	Slfn8			Thymus	22.5168	22.151	0.365774				Slfn8	dCt	ddCt	Fold Change	Ave. Fold	Std dev	Ttest
A03	FAM	Slfn8	M KO	66	Thymus	22.4132	22.2307	0.182444	0.194564		M WT	75	0.852926	0.158012	0.896259	1.03794	0.312022
A04	FAM	Slfn8			Thymus	22.4419	22.2353	0.206684			M WT	86	0.238179	-0.456735	1.37243
A05	FAM	Slfn8	F KO	69	Thymus	21.8497	22.1336	-0.283811	-0.356737		M WT	88	0.254972	-0.439943	1.35655
A06	FAM	Slfn8			Thymus	21.6734	22.103	-0.429662			M WT	99	0.855849	0.160935	0.894445
A07	FAM	Slfn8	M KO	72	Thymus	22.2791	22.308	-0.0288731	-0.0259643		M WT	1	1.27265	0.577731	0.670017
A08	FAM	Slfn8			Thymus	22.2702	22.2933	-0.0230556			M KO	66	0.194564	-0.50035	1.41456	1.39897	0.331098	0.13683
A09	FAM	Slfn8	M WT	75	Thymus	23.0293	22.1009	0.928469	0.852926		M KO	72	-0.0259643	-0.720879	1.64819
A10	FAM	Slfn8			Thymus	22.8012	22.0238	0.777383			M KO	91	0.0107516	-0.684163	1.60677
A11	FAM	Slfn8	F KO	76	Thymus	21.7629	22.0517	-0.288766	-0.236291		M KO	98	0.805245	0.110331	0.926376
A12	FAM	Slfn8			Thymus	21.948	22.1318	-0.183815
E01	FAM	Slfn8	F KO	94	Thymus	21.6701	22.2588	-0.588718	-0.685534			Female	Ave. dCt	0.894205
E02	FAM	Slfn8			Thymus	21.4321	22.2145	-0.782351				Slfn8	dCt	ddCt	Fold Change	Ave. Fold	Std dev	Ttest
E03	FAM	Slfn8	F WT	79	Thymus	22.3292	22.0922	0.23696	0.416817		F WT	62	0.321382	-0.572823	1.48743	1.07839	0.443218
E04	FAM	Slfn8			Thymus	22.3829	21.7862	0.596674			F WT	79	0.416817	-0.477388	1.39222
E05	FAM	Slfn8	F KO	80	Thymus	21.4888	21.6297	-0.140935	-0.220409		F WT	77	1.78175	0.887543	0.540534
E06	FAM	Slfn8			Thymus	21.417	21.7169	-0.299882			F WT	6	1.05687	0.162669	0.893371
E07	FAM	Slfn8	M WT	86	Thymus	22.0492	21.8597	0.189549	0.238179		F KO	69	-0.356737	-1.25094	2.37997	1.93128	0.829632	0.0997093
E08	FAM	Slfn8			Thymus	22.1369	21.85	0.286809			F KO	76	-0.236291	-1.1305	2.18934
E09	FAM	Slfn8	M WT	88	Thymus	22.2759	22.0417	0.234126	0.254972		F KO	94	-0.685534	-1.57974	2.98916
E10	FAM	Slfn8			Thymus	22.3405	22.0647	0.275817			F KO	80	-0.220409	-1.11461	2.16537
E11	FAM	Slfn8	M KO	91	Thymus	21.7262	21.7804	-0.0542323	0.0107516		F KO	95	1.04804	0.153839	0.898855
E12	FAM	Slfn8			Thymus	21.9597	21.884	0.0757356			F KO	96	0.945624	0.0514191	0.964987
A07	FAM	Slfn8	F WT	77	Thymus	23.1627	21.2914	1.87129	1.78175
A08	FAM	Slfn8			Thymus	23.0946	21.4024	1.69221
A09	FAM	Slfn8	F KO	95	Thymus	22.5456	21.4427	1.10296	1.04804
A10	FAM	Slfn8			Thymus	22.486	21.4929	0.993131
A11	FAM	Slfn8	F KO	96	Thymus	22.2633	21.2354	1.02787	0.945624
A12	FAM	Slfn8			Thymus	22.2795	21.4161	0.86338
E07	FAM	Slfn8	M KO	98	Thymus	22.0863	21.1873	0.898982	0.805245
E08	FAM	Slfn8			Thymus	22.0701	21.3586	0.711508
E09	FAM	Slfn8	M WT	99	Thymus	22.067	21.2292	0.837811	0.855849
E10	FAM	Slfn8			Thymus	22.0488	21.1749	0.873888
E11	FAM	Slfn8	M WT	1	Thymus	22.6099	21.3718	1.23811	1.27265
E12	FAM	Slfn8			Thymus	22.7064	21.3993	1.30718
A09	FAM	Slfn8	F WT	6	Thymus	22.6301	21.5914	1.03868	1.05687
A10	FAM	Slfn8			Thymus	22.422	21.3469	1.07507
B01	Cy5	Slfn9	F WT	62	Thymus	24.0485	22.1802	1.86831	1.83839			Male	Ave. dCt	2.13454
B02	Cy5	Slfn9			Thymus	23.9595	22.151	1.80847				Slfn9	dCt	ddCt	Fold Change	Ave. Fold	Std dev	Ttest
B03	Cy5	Slfn9	M KO	66	Thymus	23.4939	22.2307	1.26315	1.27132		M WT	75	2.00508	-0.129455	1.09388	1.0266	0.254389
B04	Cy5	Slfn9			Thymus	23.5148	22.2353	1.2795			M WT	86	1.79686	-0.337676	1.26372
B05	Cy5	Slfn9	F KO	69	Thymus	23.1157	22.1336	0.982135	1.03507		M WT	88	1.80381	-0.330733	1.25765
B06	Cy5	Slfn9			Thymus	23.191	22.103	1.08801			M WT	99	2.48397	0.349435	0.784892
B07	Cy5	Slfn9	M KO	72	Thymus	23.4161	22.308	1.10814	1.12293		M WT	1	2.58297	0.44843	0.73284
B08	Cy5	Slfn9			Thymus	23.431	22.2933	1.13771			M KO	66	1.27132	-0.863215	1.81909	1.62232	0.386792	0.026792
B09	Cy5	Slfn9	M WT	75	Thymus	24.0988	22.1009	1.99795	2.00508		M KO	72	1.12293	-1.01161	2.01616
B10	Cy5	Slfn9			Thymus	24.036	22.0238	2.01222			M KO	91	1.52312	-0.611422	1.52776
B11	Cy5	Slfn9	F KO	76	Thymus	23.0933	22.0517	1.04169	1.00406		M KO	98	1.96297	-0.17157	1.12628
B12	Cy5	Slfn9			Thymus	23.0982	22.1318	0.966421
F01	Cy5	Slfn9	F KO	94	Thymus	23.1269	22.2588	0.868093	0.871186			Female	Ave. dCt	2.26704
F02	Cy5	Slfn9			Thymus	23.0888	22.2145	0.874278				Slfn9	dCt	ddCt	Fold Change	Ave. Fold	Std dev	Ttest
F03	Cy5	Slfn9	F WT	79	Thymus	23.9669	22.0922	1.87466	2.07755		F WT	62	1.83839	-0.428647	1.34597	1.02667	0.269793
F04	Cy5	Slfn9			Thymus	24.0666	21.7862	2.28043			F WT	79	2.07755	-0.189495	1.14036
F05	Cy5	Slfn9	F KO	80	Thymus	22.9222	21.6297	1.29251	1.26385		F WT	77	2.70072	0.433678	0.740372
F06	Cy5	Slfn9			Thymus	22.9521	21.7169	1.23519			F WT	6	2.4515	0.184463	0.879976
F07	Cy5	Slfn9	M WT	86	Thymus	23.5748	21.8597	1.71511	1.79686		F KO	69	1.03507	-1.23197	2.34887	2.02256	0.540034	0.00978267
F08	Cy5	Slfn9			Thymus	23.7287	21.85	1.87862			F KO	76	1.00406	-1.26298	2.39992
F09	Cy5	Slfn9	M WT	88	Thymus	23.7956	22.0417	1.75385	1.80381		F KO	94	0.871186	-1.39585	2.63144
F10	Cy5	Slfn9			Thymus	23.9184	22.0647	1.85377			F KO	80	1.26385	-1.00319	2.00443
F11	Cy5	Slfn9	M KO	91	Thymus	23.1014	21.7804	1.32095	1.52312		F KO	95	1.82409	-0.442946	1.35938
F12	Cy5	Slfn9			Thymus	23.6092	21.884	1.72528			F KO	96	1.79056	-0.476485	1.39135
B07	Cy5	Slfn9	F WT	77	Thymus	24.0203	21.2914	2.72892	2.70072
B08	Cy5	Slfn9			Thymus	24.0749	21.4024	2.67252
B09	Cy5	Slfn9	F KO	95	Thymus	23.347	21.4427	1.90438	1.82409
B10	Cy5	Slfn9			Thymus	23.2367	21.4929	1.74381
B11	Cy5	Slfn9	F KO	96	Thymus	23.1393	21.2354	1.9039	1.79056
B12	Cy5	Slfn9			Thymus	23.0933	21.4161	1.67721
F07	Cy5	Slfn9	M KO	98	Thymus	23.1986	21.1873	2.01131	1.96297
F08	Cy5	Slfn9			Thymus	23.2733	21.3586	1.91463
F09	Cy5	Slfn9	M WT	99	Thymus	23.7129	21.2292	2.48371	2.48397
F10	Cy5	Slfn9			Thymus	23.6591	21.1749	2.48423
F11	Cy5	Slfn9	M WT	1	Thymus	23.9287	21.3718	2.5569	2.58297
F12	Cy5	Slfn9			Thymus	24.0083	21.3993	2.60904
B09	Cy5	Slfn9	F WT	6	Thymus	23.9844	21.5914	2.39304	2.4515
B10	Cy5	Slfn9			Thymus	23.8569	21.3469	2.50997
B01	HEX	RPLP0			Thymus	22.1802
B02	HEX	RPLP0			Thymus	22.151
B03	HEX	RPLP0			Thymus	22.2307
B04	HEX	RPLP0			Thymus	22.2353
B05	HEX	RPLP0			Thymus	22.1336
B06	HEX	RPLP0			Thymus	22.103
B07	HEX	RPLP0			Thymus	22.308
B08	HEX	RPLP0			Thymus	22.2933
B09	HEX	RPLP0			Thymus	22.1009
B10	HEX	RPLP0			Thymus	22.0238
B11	HEX	RPLP0			Thymus	22.0517
B12	HEX	RPLP0			Thymus	22.1318
C01	HEX	RPLP0			Thymus	22.3418
C02	HEX	RPLP0			Thymus	22.307
C03	HEX	RPLP0			Thymus	22.2554
C04	HEX	RPLP0			Thymus	22.3148
C05	HEX	RPLP0			Thymus	22.0534
C06	HEX	RPLP0			Thymus	22.1586
C07	HEX	RPLP0			Thymus	22.5141
C08	HEX	RPLP0			Thymus	22.5065
C09	HEX	RPLP0			Thymus	22.4646
C10	HEX	RPLP0			Thymus	22.1787
C11	HEX	RPLP0			Thymus	22.3233
C12	HEX	RPLP0			Thymus	22.2986
D01	HEX	RPLP0			Thymus	21.4928
D02	HEX	RPLP0			Thymus	21.2229
D03	HEX	RPLP0			Thymus	21.3135
D04	HEX	RPLP0			Thymus	21.2703
D05	HEX	RPLP0			Thymus	21.2276
D06	HEX	RPLP0			Thymus	21.0826
D07	HEX	RPLP0			Thymus	21.3679
D08	HEX	RPLP0			Thymus	21.4264
D09	HEX	RPLP0			Thymus	21.1515
D10	HEX	RPLP0			Thymus	21.1739
D11	HEX	RPLP0			Thymus	21.0569
D12	HEX	RPLP0			Thymus	21.2668
F01	HEX	RPLP0			Thymus	22.2588
F02	HEX	RPLP0			Thymus	22.2145
F03	HEX	RPLP0			Thymus	22.0922
F04	HEX	RPLP0			Thymus	21.7862
F05	HEX	RPLP0			Thymus	21.6297
F06	HEX	RPLP0			Thymus	21.7169
F07	HEX	RPLP0			Thymus	21.8597
F08	HEX	RPLP0			Thymus	21.85
F09	HEX	RPLP0			Thymus	22.0417
F10	HEX	RPLP0			Thymus	22.0647
F11	HEX	RPLP0			Thymus	21.7804
F12	HEX	RPLP0			Thymus	21.884
G01	HEX	RPLP0			Thymus	22.772
G02	HEX	RPLP0			Thymus	22.3046
G03	HEX	RPLP0			Thymus	22.234
G04	HEX	RPLP0			Thymus	22.3481
G05	HEX	RPLP0			Thymus	22.1424
G06	HEX	RPLP0			Thymus	22.0836
G07	HEX	RPLP0			Thymus	22.0946
G08	HEX	RPLP0			Thymus	22.1212
G09	HEX	RPLP0			Thymus	22.1207
G10	HEX	RPLP0			Thymus	22.3581
G11	HEX	RPLP0			Thymus	22.1824
G12	HEX	RPLP0			Thymus	22.3229
H01	HEX	RPLP0			Thymus	21.6302
H02	HEX	RPLP0			Thymus	21.5216
H03	HEX	RPLP0			Thymus	21.1894
H04	HEX	RPLP0			Thymus	21.2659
H05	HEX	RPLP0			Thymus	21.1208
H06	HEX	RPLP0			Thymus	20.9163
H07	HEX	RPLP0			Thymus	20.9063
H08	HEX	RPLP0			Thymus	21.3539
H09	HEX	RPLP0			Thymus	21.0214
H10	HEX	RPLP0			Thymus	21.2239
H11	HEX	RPLP0			Thymus	21.1308
H12	HEX	RPLP0			Thymus	21.2717
