# Supplementary material for: Loss of Schlafen3 influences the expression levels of Schlafen family members in ileum, thymus, and spleen tissue
Source: PeerJ. 2020 Jan 28;8:e8461. doi: 10.7717/peerj.8461 (PMC6993753; doi:10.7717/peerj.8461)
Supplement: Supplemental Information 10 [file peerj-08-8461-s010.xlsx]

## Sheet: 20190312_TSI SLFN FAM P3
File Name	20190312_TSI SLFN FAM P3.pcrd
Created By User
Notes
ID
Run Started	03/12/2019 18:55:22 UTC
Run Ended	03/12/2019 20:06:39 UTC
Sample Vol	20
Lid Temp	105
Protocol File Name	Unknown.prcl
Plate Setup File Name	DefaultPlate.pltd
Base Serial Number	CT031118
Optical Head Serial Number	785BR9482
CFX Manager Version	3.1.1517.0823.
Well group	All Wells
Amplification step	3
Melt step
Well	Fluor	Target	Sex Genotype	Content	Sample	Cq	Starting Quantity (SQ)
B07	HEX	RPLP0			Spleen	21.114
B08	HEX	RPLP0			Spleen	21.1033
B09	HEX	RPLP0			Spleen	22.6568
B10	HEX	RPLP0			Spleen	22.709
B11	HEX	RPLP0			Spleen	22.6377
B12	HEX	RPLP0			Spleen	22.6741
C07	HEX	RPLP0			Spleen	21.2317
C08	HEX	RPLP0			Spleen	21.2863
C09	HEX	RPLP0			Spleen	23.128
C10	HEX	RPLP0			Spleen	22.8923
C11	HEX	RPLP0			Spleen	22.878
C12	HEX	RPLP0			Spleen	22.8879
D07	HEX	RPLP0			Spleen	21.2682
D08	HEX	RPLP0			Spleen	21.1715
D09	HEX	RPLP0			Spleen	23.0532
D10	HEX	RPLP0			Spleen	23.0903
D11	HEX	RPLP0			Spleen	22.9097
D12	HEX	RPLP0			Spleen	22.9449
F07	HEX	RPLP0			Spleen	23.4692
F08	HEX	RPLP0			Spleen	23.9726
F09	HEX	RPLP0			Spleen	22.7054
F10	HEX	RPLP0			Spleen	22.6846
F11	HEX	RPLP0			Spleen	22.6136
F12	HEX	RPLP0			Spleen	22.7357
G07	HEX	RPLP0			Spleen	24.15
G08	HEX	RPLP0			Spleen	24.2503
G09	HEX	RPLP0			Spleen	23.2854
G10	HEX	RPLP0			Spleen	23.2571
G11	HEX	RPLP0			Spleen	23.1721
G12	HEX	RPLP0			Spleen	23.2869
H07	HEX	RPLP0			Spleen	24.2761
H08	HEX	RPLP0			Spleen	24.1397
H09	HEX	RPLP0			Spleen	23.2711
H10	HEX	RPLP0			Spleen	23.3675
H11	HEX	RPLP0			Spleen	23.1624
H12	HEX	RPLP0			Spleen	23.2706
B07	FAM	Slfn1	M WT	42	Spleen	24.0676	21.114
B08	FAM	Slfn1			Spleen	24.2087	21.1033
B09	FAM	Slfn1	F KO	43	Spleen	23.3375	22.6568
B10	FAM	Slfn1			Spleen	23.4115	22.709
B11	FAM	Slfn1	F WT	45	Spleen	23.14	22.6377
B12	FAM	Slfn1			Spleen	23.2251	22.6741
F07	FAM	Slfn1	M KO	46	Spleen	24.5355	23.4692
F08	FAM	Slfn1			Spleen	24.6105	23.9726
F09	FAM	Slfn1	M WT	49	Spleen	23.5303	22.7054
F10	FAM	Slfn1			Spleen	23.4727	22.6846
F11	FAM	Slfn1	F KO	59	Spleen	23.0943	22.6136
F12	FAM	Slfn1			Spleen	23.1245	22.7357
A07	HEX	Slfn2	M WT	42	Spleen	20.8443	21.114
A08	HEX	Slfn2			Spleen	20.9331	21.1033
A09	HEX	Slfn2	F KO	43	Spleen	20.5782	22.6568
A10	HEX	Slfn2			Spleen	20.6551	22.709
A11	HEX	Slfn2	F WT	45	Spleen	20.3223	22.6377
A12	HEX	Slfn2			Spleen	20.2061	22.6741
E07	HEX	Slfn2	M KO	46	Spleen	21.39	23.4692
E08	HEX	Slfn2			Spleen	21.3934	23.9726
E09	HEX	Slfn2	M WT	49	Spleen	20.4533	22.7054
E10	HEX	Slfn2			Spleen	20.4616	22.6846
E11	HEX	Slfn2	F KO	59	Spleen	19.9478	22.6136
E12	HEX	Slfn2			Spleen	19.9914	22.7357
C07	FAM	Slfn3	M WT	42	Spleen	24.576	21.2317
C08	FAM	Slfn3			Spleen	24.475	21.2863
C09	FAM	Slfn3	F KO	43	Spleen	50	23.128
C10	FAM	Slfn3			Spleen	43.6258	22.8923
C11	FAM	Slfn3	F WT	45	Spleen	26.6444	22.878
C12	FAM	Slfn3			Spleen	26.6185	22.8879
G07	FAM	Slfn3	M KO	46	Spleen	41.2814	24.15
G08	FAM	Slfn3			Spleen	47.5408	24.2503
G09	FAM	Slfn3	M WT	49	Spleen	28.0483	23.2854
G10	FAM	Slfn3			Spleen	28.1139	23.2571
G11	FAM	Slfn3	F KO	59	Spleen	41.7158	23.1721
G12	FAM	Slfn3			Spleen	43.2883	23.2869
D07	Cy5	Slfn4	M WT	42	Spleen	26.1418	21.2682
D08	Cy5	Slfn4			Spleen	26.1607	21.1715
D09	Cy5	Slfn4	F KO	43	Spleen	32.5574	23.0532
D10	Cy5	Slfn4			Spleen	33.1608	23.0903
D11	Cy5	Slfn4	F WT	45	Spleen	31.104	22.9097
D12	Cy5	Slfn4			Spleen	31.1226	22.9449
H07	Cy5	Slfn4	M KO	46	Spleen	29.5645	24.2761
H08	Cy5	Slfn4			Spleen	29.3953	24.1397
H09	Cy5	Slfn4	M WT	49	Spleen	30.8923	23.2711
H10	Cy5	Slfn4			Spleen	30.6592	23.3675
H11	Cy5	Slfn4	F KO	59	Spleen	31.1882	23.1624
H12	Cy5	Slfn4			Spleen	31.2607	23.2706
A07	Cy5	Slfn5	M WT	42	Spleen	25.0654	21.114
A08	Cy5	Slfn5			Spleen	25.1949	21.1033
A09	Cy5	Slfn5	F KO	43	Spleen	25.4946	22.6568
A10	Cy5	Slfn5			Spleen	25.4745	22.709
A11	Cy5	Slfn5	F WT	45	Spleen	24.5026	22.6377
A12	Cy5	Slfn5			Spleen	24.4883	22.6741
E07	Cy5	Slfn5	M KO	46	Spleen	26.4251	23.4692
E08	Cy5	Slfn5			Spleen	26.5038	23.9726
E09	Cy5	Slfn5	M WT	49	Spleen	26.1564	22.7054
E10	Cy5	Slfn5			Spleen	26.0831	22.6846
E11	Cy5	Slfn5	F KO	59	Spleen	24.7528	22.6136
E12	Cy5	Slfn5			Spleen	25.0501	22.7357
A07	FAM	Slfn8	M WT	42	Spleen	23.3351	21.114
A08	FAM	Slfn8			Spleen	23.3867	21.1033
A09	FAM	Slfn8	F KO	43	Spleen	22.695	22.6568
A10	FAM	Slfn8			Spleen	22.699	22.709
A11	FAM	Slfn8	F WT	45	Spleen	22.6	22.6377
A12	FAM	Slfn8			Spleen	22.7229	22.6741
E07	FAM	Slfn8	M KO	46	Spleen	22.732	23.4692
E08	FAM	Slfn8			Spleen	22.6338	23.9726
E09	FAM	Slfn8	M WT	49	Spleen	22.8339	22.7054
E10	FAM	Slfn8			Spleen	22.7875	22.6846
E11	FAM	Slfn8	F KO	59	Spleen	21.9581	22.6136
E12	FAM	Slfn8			Spleen	22.1017	22.7357
B07	Cy5	Slfn9	M WT	42	Spleen	25.849	21.114
B08	Cy5	Slfn9			Spleen	26.0207	21.1033
B09	Cy5	Slfn9	F KO	43	Spleen	24.1978	22.6568
B10	Cy5	Slfn9			Spleen	24.2594	22.709
B11	Cy5	Slfn9	F WT	45	Spleen	25.611	22.6377
B12	Cy5	Slfn9			Spleen	25.5938	22.6741
F07	Cy5	Slfn9	M KO	46	Spleen	24.8403	23.4692
F08	Cy5	Slfn9			Spleen	25.0092	23.9726
F09	Cy5	Slfn9	M WT	49	Spleen	25.3635	22.7054
F10	Cy5	Slfn9			Spleen	25.3278	22.6846
F11	Cy5	Slfn9	F KO	59	Spleen	23.9576	22.6136
F12	Cy5	Slfn9			Spleen	24.0855	22.7357
B01	HEX	RPLP0			Thymus	22.1025
B02	HEX	RPLP0			Thymus	21.7625
B03	HEX	RPLP0			Thymus	21.5439
B04	HEX	RPLP0			Thymus	21.4408
B05	HEX	RPLP0			Thymus	22.4039
B06	HEX	RPLP0			Thymus	22.3197
C01	HEX	RPLP0			Thymus	21.7747
C02	HEX	RPLP0			Thymus	21.7379
C03	HEX	RPLP0			Thymus	21.6116
C04	HEX	RPLP0			Thymus	21.614
C05	HEX	RPLP0			Thymus	22.4812
C06	HEX	RPLP0			Thymus	22.3
D01	HEX	RPLP0			Thymus	22.1078
D02	HEX	RPLP0			Thymus	22.1272
D03	HEX	RPLP0			Thymus	21.7242
D04	HEX	RPLP0			Thymus	21.5658
D05	HEX	RPLP0			Thymus	22.5544
D06	HEX	RPLP0			Thymus	22.4733
F01	HEX	RPLP0			Thymus	21.7602
F02	HEX	RPLP0			Thymus	21.7328
F03	HEX	RPLP0			Thymus	21.5101
F04	HEX	RPLP0			Thymus	21.4997
F05	HEX	RPLP0			Thymus	21.349
F06	HEX	RPLP0			Thymus	21.2748
G01	HEX	RPLP0			Thymus	21.8576
G02	HEX	RPLP0			Thymus	21.8451
G03	HEX	RPLP0			Thymus	21.8184
G04	HEX	RPLP0			Thymus	21.9736
G05	HEX	RPLP0			Thymus	21.8596
G06	HEX	RPLP0			Thymus	21.6115
H01	HEX	RPLP0			Thymus	22.2564
H02	HEX	RPLP0			Thymus	22.0693
H03	HEX	RPLP0			Thymus	22.0291
H04	HEX	RPLP0			Thymus	22.0488
H05	HEX	RPLP0			Thymus	21.9991
H06	HEX	RPLP0			Thymus	21.7578
B01	FAM	Slfn1	M WT	42	Thymus	26.0473	22.1025
B02	FAM	Slfn1			Thymus	26.0665	21.7625
B03	FAM	Slfn1	F KO	43	Thymus	24.5803	21.5439
B04	FAM	Slfn1			Thymus	24.576	21.4408
B05	FAM	Slfn1	F WT	45	Thymus	24.759	22.4039
B06	FAM	Slfn1			Thymus	24.7424	22.3197
F01	FAM	Slfn1	M KO	46	Thymus	23.928	21.7602
F02	FAM	Slfn1			Thymus	23.6952	21.7328
F03	FAM	Slfn1	M WT	49	Thymus	23.745	21.5101
F04	FAM	Slfn1			Thymus	23.7913	21.4997
F05	FAM	Slfn1	F KO	59	Thymus	24.2559	21.349
F06	FAM	Slfn1			Thymus	24.3047	21.2748
A01	HEX	Slfn2	M WT	42	Thymus	20.5971	22.1025
A02	HEX	Slfn2			Thymus	20.614	21.7625
A03	HEX	Slfn2	F KO	43	Thymus	20.625	21.5439
A04	HEX	Slfn2			Thymus	20.7347	21.4408
A05	HEX	Slfn2	F WT	45	Thymus	21.0263	22.4039
A06	HEX	Slfn2			Thymus	20.9902	22.3197
E01	HEX	Slfn2	M KO	46	Thymus	20.105	21.7602
E02	HEX	Slfn2			Thymus	20.0857	21.7328
E03	HEX	Slfn2	M WT	49	Thymus	19.7762	21.5101
E04	HEX	Slfn2			Thymus	19.9943	21.4997
E05	HEX	Slfn2	F KO	59	Thymus	20.3612	21.349
E06	HEX	Slfn2			Thymus	20.5721	21.2748
C01	FAM	Slfn3	M WT	42	Thymus	23.3667	21.7747
C02	FAM	Slfn3			Thymus	23.236	21.7379
C03	FAM	Slfn3	F KO	43	Thymus	42.0589	21.6116
C04	FAM	Slfn3			Thymus	44.2535	21.614
C05	FAM	Slfn3	F WT	45	Thymus	23.8645	22.4812
C06	FAM	Slfn3			Thymus	23.631	22.3
G01	FAM	Slfn3	M KO	46	Thymus	40.8341	21.8576
G02	FAM	Slfn3			Thymus	41.9802	21.8451
G03	FAM	Slfn3	M WT	49	Thymus	24.1689	21.8184
G04	FAM	Slfn3			Thymus	24.2446	21.9736
G05	FAM	Slfn3	F KO	59	Thymus	43.0482	21.8596
G06	FAM	Slfn3			Thymus	42.6827	21.6115
D01	Cy5	Slfn4	M WT	42	Thymus	30.4365	22.1078
D02	Cy5	Slfn4			Thymus	30.3282	22.1272
D03	Cy5	Slfn4	F KO	43	Thymus	29.0709	21.7242
D04	Cy5	Slfn4			Thymus	29.1897	21.5658
D05	Cy5	Slfn4	F WT	45	Thymus	28.0702	22.5544
D06	Cy5	Slfn4			Thymus	28.0426	22.4733
H01	Cy5	Slfn4	M KO	46	Thymus	29.4441	22.2564
H02	Cy5	Slfn4			Thymus	29.3302	22.0693
H03	Cy5	Slfn4	M WT	49	Thymus	29.0247	22.0291
H04	Cy5	Slfn4			Thymus	29.1257	22.0488
H05	Cy5	Slfn4	F KO	59	Thymus	28.4361	21.9991
H06	Cy5	Slfn4			Thymus	28.4643	21.7578
A01	Cy5	Slfn5	M WT	42	Thymus	25.4549	22.1025
A02	Cy5	Slfn5			Thymus	25.5121	21.7625
A03	Cy5	Slfn5	F KO	43	Thymus	25.3378	21.5439
A04	Cy5	Slfn5			Thymus	25.4792	21.4408
A05	Cy5	Slfn5	F WT	45	Thymus	25.3769	22.4039
A06	Cy5	Slfn5			Thymus	25.3305	22.3197
E01	Cy5	Slfn5	M KO	46	Thymus	24.8395	21.7602
E02	Cy5	Slfn5			Thymus	24.6154	21.7328
E03	Cy5	Slfn5	M WT	49	Thymus	24.694	21.5101
E04	Cy5	Slfn5			Thymus	24.7364	21.4997
E05	Cy5	Slfn5	F KO	59	Thymus	25.5006	21.349
E06	Cy5	Slfn5			Thymus	25.4231	21.2748
A01	FAM	Slfn8	M WT	42	Thymus	23.0469	22.1025
A02	FAM	Slfn8			Thymus	23.0375	21.7625
A03	FAM	Slfn8	F KO	43	Thymus	21.9923	21.5439
A04	FAM	Slfn8			Thymus	22.0844	21.4408
A05	FAM	Slfn8	F WT	45	Thymus	22.7784	22.4039
A06	FAM	Slfn8			Thymus	22.6824	22.3197
E01	FAM	Slfn8	M KO	46	Thymus	22.1012	21.7602
E02	FAM	Slfn8			Thymus	22.0515	21.7328
E03	FAM	Slfn8	M WT	49	Thymus	21.8767	21.5101
E04	FAM	Slfn8			Thymus	22.039	21.4997
E05	FAM	Slfn8	F KO	59	Thymus	22.0188	21.349
E06	FAM	Slfn8			Thymus	22.0442	21.2748
B01	Cy5	Slfn9	M WT	42	Thymus	23.913	22.1025
B02	Cy5	Slfn9			Thymus	23.8454	21.7625
B03	Cy5	Slfn9	F KO	43	Thymus	23.1237	21.5439
B04	Cy5	Slfn9			Thymus	23.2053	21.4408
B05	Cy5	Slfn9	F WT	45	Thymus	24.0027	22.4039
B06	Cy5	Slfn9			Thymus	24.078	22.3197
F01	Cy5	Slfn9	M KO	46	Thymus	23.4942	21.7602
F02	Cy5	Slfn9			Thymus	23.2803	21.7328
F03	Cy5	Slfn9	M WT	49	Thymus	23.3304	21.5101
F04	Cy5	Slfn9			Thymus	23.3444	21.4997
F05	Cy5	Slfn9	F KO	59	Thymus	23.2346	21.349
F06	Cy5	Slfn9			Thymus	23.2728	21.2748
