# Supplementary material for: Loss of Schlafen3 influences the expression levels of Schlafen family members in ileum, thymus, and spleen tissue
Source: PeerJ. 2020 Jan 28;8:e8461. doi: 10.7717/peerj.8461 (PMC6993753; doi:10.7717/peerj.8461)
Supplement: Supplemental Information 12 [file peerj-08-8461-s012.xlsx]

## Sheet: 20190312_TSI SLFN FAM P7
File Name	20190312_TSI SLFN FAM P7.pcrd
Created By User
Notes
ID
Run Started	03/12/2019 23:56:35 UTC
Run Ended	03/13/2019 01:08:12 UTC
Sample Vol	20
Lid Temp	105
Protocol File Name	Unknown.prcl
Plate Setup File Name	DefaultPlate.pltd
Base Serial Number	CT031118
Optical Head Serial Number	785BR9482
CFX Manager Version	3.1.1517.0823.
Well group	All Wells
Amplification step	3
Melt step
Well	Fluor	Target	Sex Genotype	Content	Sample	Cq	Starting Quantity (SQ)
B01	HEX	RPLP0			IM	23.5219
B02	HEX	RPLP0			IM	23.3015
B03	HEX	RPLP0			IM	21.7541
B04	HEX	RPLP0			IM	21.8329
B05	HEX	RPLP0			IM	22.7874
B06	HEX	RPLP0			IM	22.8119
B07	HEX	RPLP0			IM	23.2194
B08	HEX	RPLP0			IM	23.1837
B09	HEX	RPLP0			IM	23.1136
B10	HEX	RPLP0			IM	22.9554
B11	HEX	RPLP0			IM	22.8915
B12	HEX	RPLP0			IM	23.0926
C01	HEX	RPLP0			IM	23.55
C02	HEX	RPLP0			IM	23.4165
C03	HEX	RPLP0			IM	21.6133
C04	HEX	RPLP0			IM	21.7971
C05	HEX	RPLP0			IM	22.7239
C06	HEX	RPLP0			IM	22.6253
C07	HEX	RPLP0			IM	23.1204
C08	HEX	RPLP0			IM	23.2402
C09	HEX	RPLP0			IM	23.1463
C10	HEX	RPLP0			IM	22.927
C11	HEX	RPLP0			IM	22.9179
C12	HEX	RPLP0			IM	23.0898
D01	HEX	RPLP0			IM	23.7504
D02	HEX	RPLP0			IM	23.5416
D03	HEX	RPLP0			IM	21.8536
D04	HEX	RPLP0			IM	21.6891
D05	HEX	RPLP0			IM	22.6784
D06	HEX	RPLP0			IM	22.7847
D07	HEX	RPLP0			IM	23.2086
D08	HEX	RPLP0			IM	23.0895
D09	HEX	RPLP0			IM	23.0785
D10	HEX	RPLP0			IM	23.1195
D11	HEX	RPLP0			IM	23.015
D12	HEX	RPLP0			IM	23.0925
F01	HEX	RPLP0			IM	22.5058
F02	HEX	RPLP0			IM	22.3075
F03	HEX	RPLP0			IM	23.3619
F04	HEX	RPLP0			IM	23.6818
F05	HEX	RPLP0			IM	22.7512
F06	HEX	RPLP0			IM	22.7854
F07	HEX	RPLP0			IM	23.7583
F08	HEX	RPLP0			IM	24.0104
F09	HEX	RPLP0			IM	23.377
F10	HEX	RPLP0			IM	23.1869
F11	HEX	RPLP0			IM	38.1125
F12	HEX	RPLP0			IM	37.4002
G01	HEX	RPLP0			IM	22.3967
G02	HEX	RPLP0			IM	22.2818
G03	HEX	RPLP0			IM	23.523
G04	HEX	RPLP0			IM	23.6656
G05	HEX	RPLP0			IM	23.1038
G06	HEX	RPLP0			IM	23.174
G07	HEX	RPLP0			IM	24.0086
G08	HEX	RPLP0			IM	24.157
G09	HEX	RPLP0			IM	23.1462
G10	HEX	RPLP0			IM	23.4183
G11	HEX	RPLP0			IM
G12	HEX	RPLP0			IM
H01	HEX	RPLP0			IM	22.5937
H02	HEX	RPLP0			IM	22.4244
H03	HEX	RPLP0			IM	23.8748
H04	HEX	RPLP0			IM	23.8999
H05	HEX	RPLP0			IM	23.2328
H06	HEX	RPLP0			IM	23.2153
H07	HEX	RPLP0			IM	24.1482
H08	HEX	RPLP0			IM	24.2536
H09	HEX	RPLP0			IM	23.6233
H10	HEX	RPLP0			IM	23.5684
H11	HEX	RPLP0			IM
H12	HEX	RPLP0			IM
B01	FAM	Slfn1	F WT	16	IM	29.5408	23.5219
B02	FAM	Slfn1			IM	29.4365	23.3015
B03	FAM	Slfn1	M WT	17	IM	27.0049	21.7541
B04	FAM	Slfn1			IM	27.1216	21.8329
B07	FAM	Slfn1	M KO	18	IM	28.4271	23.2194
B08	FAM	Slfn1			IM	28.4512	23.1837
B05	FAM	Slfn1	M WT	20	IM	28.244	22.7874
B06	FAM	Slfn1			IM	28.2806	22.8119
B09	FAM	Slfn1	F WT	21	IM	28.8591	23.1136
B10	FAM	Slfn1			IM	28.7971	22.9554
B11	FAM	Slfn1	M KO	23	IM	27.4483	22.8915
B12	FAM	Slfn1			IM	27.6758	23.0926
F01	FAM	Slfn1	M KO	24	IM	27.7087	22.5058
F02	FAM	Slfn1			IM	27.5948	22.3075
F03	FAM	Slfn1	F WT	26	IM	31.673	23.3619
F04	FAM	Slfn1			IM	32.221	23.6818
F05	FAM	Slfn1	F WT	27	IM	29.1508	22.7512
F06	FAM	Slfn1			IM	29.0128	22.7854
F07	FAM	Slfn1	F KO	28	IM	30.0561	23.7583
F08	FAM	Slfn1			IM	30.096	24.0104
F09	FAM	Slfn1	M WT	32	IM	30.5414	23.377
F10	FAM	Slfn1			IM	30.4951	23.1869
F11	FAM	Slfn1	F KO	38	IM		38.1125
F12	FAM	Slfn1			IM		37.4002
A01	HEX	Slfn2	F WT	16	IM	25.0499	23.5219
A02	HEX	Slfn2			IM	25.0279	23.3015
A03	HEX	Slfn2	M WT	17	IM	21.5941	21.7541
A04	HEX	Slfn2			IM	21.6873	21.8329
A07	HEX	Slfn2	M KO	18	IM	23.888	23.2194
A08	HEX	Slfn2			IM	23.8933	23.1837
A05	HEX	Slfn2	M WT	20	IM	22.8604	22.7874
A06	HEX	Slfn2			IM	22.9005	22.8119
A09	HEX	Slfn2	F WT	21	IM	23.9813	23.1136
A10	HEX	Slfn2			IM	23.8836	22.9554
A11	HEX	Slfn2	M KO	23	IM	22.7923	22.8915
A12	HEX	Slfn2			IM	22.5656	23.0926
E01	HEX	Slfn2	M KO	24	IM	22.4257	22.5058
E02	HEX	Slfn2			IM	22.1583	22.3075
E03	HEX	Slfn2	F WT	26	IM	26.6151	23.3619
E04	HEX	Slfn2			IM	26.507	23.6818
E05	HEX	Slfn2	F WT	27	IM	24.176	22.7512
E06	HEX	Slfn2			IM	24.1075	22.7854
E07	HEX	Slfn2	F KO	28	IM	25.3425	23.7583
E08	HEX	Slfn2			IM	25.3126	24.0104
E09	HEX	Slfn2	M WT	32	IM	25.8027	23.377
E10	HEX	Slfn2			IM	25.655	23.1869
E11	HEX	Slfn2	F KO	38	IM		38.1125
E12	HEX	Slfn2			IM		37.4002
C01	FAM	Slfn3	F WT	16	IM	30.3163	23.55
C02	FAM	Slfn3			IM	30.2085	23.4165
C03	FAM	Slfn3	M WT	17	IM	27.3197	21.6133
C04	FAM	Slfn3			IM	27.4773	21.7971
C07	FAM	Slfn3	M KO	18	IM	43.4293	23.1204
C08	FAM	Slfn3			IM	39.5207	23.2402
C05	FAM	Slfn3	M WT	20	IM	28.9158	22.7239
C06	FAM	Slfn3			IM	28.6922	22.6253
C09	FAM	Slfn3	F WT	21	IM	30.533	23.1463
C10	FAM	Slfn3			IM	30.1876	22.927
C11	FAM	Slfn3	M KO	23	IM	36.1275	22.9179
C12	FAM	Slfn3			IM	36.8202	23.0898
G01	FAM	Slfn3	M KO	24	IM	45.4546	22.3967
G02	FAM	Slfn3			IM	45.2244	22.2818
G03	FAM	Slfn3	F WT	26	IM	31.1993	23.523
G04	FAM	Slfn3			IM	31.2131	23.6656
G05	FAM	Slfn3	F WT	27	IM	27.8355	23.1038
G06	FAM	Slfn3			IM	27.8814	23.174
G07	FAM	Slfn3	F KO	28	IM	38.1464	24.0086
G08	FAM	Slfn3			IM	39.2246	24.157
G09	FAM	Slfn3	M WT	32	IM	28.9606	23.1462
G10	FAM	Slfn3			IM	28.9918	23.4183
G11	FAM	Slfn3	F KO	38	IM
G12	FAM	Slfn3			IM
D01	Cy5	Slfn4	F WT	16	IM	26.1235	23.7504
D02	Cy5	Slfn4			IM	26.1071	23.5416
D03	Cy5	Slfn4	M WT	17	IM	23.4577	21.8536
D04	Cy5	Slfn4			IM	23.4013	21.6891
D07	Cy5	Slfn4	M KO	18	IM	25.4715	23.2086
D08	Cy5	Slfn4			IM	25.4944	23.0895
D05	Cy5	Slfn4	M WT	20	IM	24.9501	22.6784
D06	Cy5	Slfn4			IM	25.0949	22.7847
D09	Cy5	Slfn4	F WT	21	IM	24.574	23.0785
D10	Cy5	Slfn4			IM	24.704	23.1195
D11	Cy5	Slfn4	M KO	23	IM	25.1733	23.015
D12	Cy5	Slfn4			IM	25.1758	23.0925
H01	Cy5	Slfn4	M KO	24	IM	24.0529	22.5937
H02	Cy5	Slfn4			IM	24.0412	22.4244
H03	Cy5	Slfn4	F WT	26	IM	25.656	23.8748
H04	Cy5	Slfn4			IM	25.8467	23.8999
H05	Cy5	Slfn4	F WT	27	IM	25.4021	23.2328
H06	Cy5	Slfn4			IM	25.2862	23.2153
H07	Cy5	Slfn4	F KO	28	IM	26.2392	24.1482
H08	Cy5	Slfn4			IM	26.32	24.2536
H09	Cy5	Slfn4	M WT	32	IM	25.6254	23.6233
H10	Cy5	Slfn4			IM	25.6847	23.5684
H11	Cy5	Slfn4	F KO	38	IM	38.2843
H12	Cy5	Slfn4			IM	50
A01	Cy5	Slfn5	F WT	16	IM	29.2666	23.5219
A02	Cy5	Slfn5			IM	29.3432	23.3015
A03	Cy5	Slfn5	M WT	17	IM	26.3247	21.7541
A04	Cy5	Slfn5			IM	26.4248	21.8329
A07	Cy5	Slfn5	M KO	18	IM	26.8695	23.2194
A08	Cy5	Slfn5			IM	26.867	23.1837
A05	Cy5	Slfn5	M WT	20	IM	27.7927	22.7874
A06	Cy5	Slfn5			IM	27.8829	22.8119
A09	Cy5	Slfn5	F WT	21	IM	28.1243	23.1136
A10	Cy5	Slfn5			IM	28.1027	22.9554
A11	Cy5	Slfn5	M KO	23	IM	26.707	22.8915
A12	Cy5	Slfn5			IM	26.572	23.0926
E01	Cy5	Slfn5	M KO	24	IM	26.2317	22.5058
E02	Cy5	Slfn5			IM	26.0368	22.3075
E03	Cy5	Slfn5	F WT	26	IM	30.5207	23.3619
E04	Cy5	Slfn5			IM	30.5988	23.6818
E05	Cy5	Slfn5	F WT	27	IM	29.1346	22.7512
E06	Cy5	Slfn5			IM	29.0323	22.7854
E07	Cy5	Slfn5	F KO	28	IM	29.6439	23.7583
E08	Cy5	Slfn5			IM	29.7302	24.0104
E09	Cy5	Slfn5	M WT	32	IM	30.4107	23.377
E10	Cy5	Slfn5			IM	30.3578	23.1869
E11	Cy5	Slfn5	F KO	38	IM		38.1125
E12	Cy5	Slfn5			IM		37.4002
A01	FAM	Slfn8	F WT	16	IM	24.4941	23.5219
A02	FAM	Slfn8			IM	24.5501	23.3015
A03	FAM	Slfn8	M WT	17	IM	23.1211	21.7541
A04	FAM	Slfn8			IM	23.1114	21.8329
A07	FAM	Slfn8	M KO	18	IM	25.4163	23.2194
A08	FAM	Slfn8			IM	25.4773	23.1837
A05	FAM	Slfn8	M WT	20	IM	24.2684	22.7874
A06	FAM	Slfn8			IM	24.1421	22.8119
A09	FAM	Slfn8	F WT	21	IM	23.9916	23.1136
A10	FAM	Slfn8			IM	24.0066	22.9554
A11	FAM	Slfn8	M KO	23	IM	24.415	22.8915
A12	FAM	Slfn8			IM	24.3675	23.0926
E01	FAM	Slfn8	M KO	24	IM	24.5117	22.5058
E02	FAM	Slfn8			IM	24.3657	22.3075
E03	FAM	Slfn8	F WT	26	IM	25.0743	23.3619
E04	FAM	Slfn8			IM	25.079	23.6818
E05	FAM	Slfn8	F WT	27	IM	24.5959	22.7512
E06	FAM	Slfn8			IM	24.5482	22.7854
E07	FAM	Slfn8	F KO	28	IM	26.0072	23.7583
E08	FAM	Slfn8			IM	26.0551	24.0104
E09	FAM	Slfn8	M WT	32	IM	25.0854	23.377
E10	FAM	Slfn8			IM	25.058	23.1869
E11	FAM	Slfn8	F KO	38	IM		38.1125
E12	FAM	Slfn8			IM		37.4002
B01	Cy5	Slfn9	F WT	16	IM	24.8936	23.5219
B02	Cy5	Slfn9			IM	24.8827	23.3015
B03	Cy5	Slfn9	M WT	17	IM	23.4533	21.7541
B04	Cy5	Slfn9			IM	23.5112	21.8329
B07	Cy5	Slfn9	M KO	18	IM	25.7972	23.2194
B08	Cy5	Slfn9			IM	25.8177	23.1837
B05	Cy5	Slfn9	M WT	20	IM	24.6094	22.7874
B06	Cy5	Slfn9			IM	24.6502	22.8119
B09	Cy5	Slfn9	F WT	21	IM	24.2109	23.1136
B10	Cy5	Slfn9			IM	24.179	22.9554
B11	Cy5	Slfn9	M KO	23	IM	25.049	22.8915
B12	Cy5	Slfn9			IM	25.1261	23.0926
F01	Cy5	Slfn9	M KO	24	IM	25.1203	22.5058
F02	Cy5	Slfn9			IM	25.0571	22.3075
F03	Cy5	Slfn9	F WT	26	IM	25.6828	23.3619
F04	Cy5	Slfn9			IM	25.7851	23.6818
F05	Cy5	Slfn9	F WT	27	IM	25.2421	22.7512
F06	Cy5	Slfn9			IM	25.3398	22.7854
F07	Cy5	Slfn9	F KO	28	IM	26.8572	23.7583
F08	Cy5	Slfn9			IM	26.955	24.0104
F09	Cy5	Slfn9	M WT	32	IM	25.7024	23.377
F10	Cy5	Slfn9			IM	25.5407	23.1869
F11	Cy5	Slfn9	F KO	38	IM		38.1125
F12	Cy5	Slfn9			IM		37.4002
