# Supplementary material for: Loss of Schlafen3 influences the expression levels of Schlafen family members in ileum, thymus, and spleen tissue
Source: PeerJ. 2020 Jan 28;8:e8461. doi: 10.7717/peerj.8461 (PMC6993753; doi:10.7717/peerj.8461)
Supplement: Supplemental Information 20 [file peerj-08-8461-s020.xlsx]

## Sheet: 20190104_FAMILY PANETH  P3
File Name	20190104_FAMILY PANETH P3.pcrd
Created By User
Notes
ID
Run Started	01/05/2019 00:36:38 UTC
Run Ended	01/05/2019 01:49:25 UTC
Sample Vol	20
Lid Temp	105
Protocol File Name	Unknown.prcl
Plate Setup File Name	DefaultPlate.pltd
Base Serial Number	CT031118
Optical Head Serial Number	785BR9482
CFX Manager Version	3.1.1517.0823.
Well group	All Wells
Amplification step	3
Melt step
Well	Fluor	Target	Content	Sample	Cq	Starting Quantity (SQ)
C01	FAM	Ang4	Unkn		20.6997	23.3385
C02	FAM	Ang4	Unkn		20.5212	23.237
C05	FAM	Ang4	Unkn		21.8922	24.7748
C06	FAM	Ang4	Unkn		21.8202	24.7046
C07	FAM	Ang4	Unkn		22.2432	24.7441
C08	FAM	Ang4	Unkn		22.2198	24.7647
C09	FAM	Ang4	Unkn		22.051	24.2412
C10	FAM	Ang4	Unkn		21.7489	23.7832
C11	FAM	Ang4	Unkn		19.6682	22.5179
C12	FAM	Ang4	Unkn		19.7461	22.7637
F01	FAM	Ang4	Unkn		20.9674	23.7036
F02	FAM	Ang4	Unkn		21.001	23.5847
F03	FAM	Ang4	Unkn		19.5952	22.8913
F04	FAM	Ang4	Unkn		19.5793	22.7445
F05	FAM	Ang4	Unkn		19.731	22.448
F06	FAM	Ang4	Unkn		19.6787	22.4855
F07	FAM	Ang4	Unkn		21.588	24.7896
F08	FAM	Ang4	Unkn		21.6085	24.8811
F11	FAM	Ang4	Unkn		19.7396	22.3836
F12	FAM	Ang4	Unkn		19.6248	22.4621
G09	FAM	Ang4	Unkn		21.5018	24.605
G10	FAM	Ang4	Unkn		21.5777	24.6573
G11	FAM	Ang4	Unkn		20.7836	23.5546
G12	FAM	Ang4	Unkn		21.0358	23.8323
H09	FAM	Ang4	Unkn		21.3276	23.3369
H10	FAM	Ang4	Unkn		21.4322	23.3293
H11	FAM	Ang4	Unkn		21.1177	23.5308
H12	FAM	Ang4	Unkn		21.2538	23.7829
C01	Cy5	Pla2g4c	Unkn		25.1117	23.3385
C02	Cy5	Pla2g4c	Unkn		24.9836	23.237
C05	Cy5	Pla2g4c	Unkn		23.3663	24.7748
C06	Cy5	Pla2g4c	Unkn		23.3917	24.7046
C07	Cy5	Pla2g4c	Unkn		27.182	24.7441
C08	Cy5	Pla2g4c	Unkn		27.248	24.7647
C09	Cy5	Pla2g4c	Unkn		25.5444	24.2412
C10	Cy5	Pla2g4c	Unkn		25.2042	23.7832
C11	Cy5	Pla2g4c	Unkn		25.5398	22.5179
C12	Cy5	Pla2g4c	Unkn		25.535	22.7637
F01	Cy5	Pla2g4c	Unkn		26.3533	23.7036
F02	Cy5	Pla2g4c	Unkn		26.416	23.5847
F03	Cy5	Pla2g4c	Unkn		23.0211	22.8913
F04	Cy5	Pla2g4c	Unkn		22.9604	22.7445
F05	Cy5	Pla2g4c	Unkn		24.7644	22.448
F06	Cy5	Pla2g4c	Unkn		24.7508	22.4855
F07	Cy5	Pla2g4c	Unkn		24.2027	24.7896
F08	Cy5	Pla2g4c	Unkn		24.2613	24.8811
F11	Cy5	Pla2g4c	Unkn		25.1005	22.3836
F12	Cy5	Pla2g4c	Unkn		24.9984	22.4621
G09	Cy5	Pla2g4c	Unkn		22.0626	24.605
G10	Cy5	Pla2g4c	Unkn		22.1927	24.6573
G11	Cy5	Pla2g4c	Unkn		26.0206	23.5546
G12	Cy5	Pla2g4c	Unkn		26.2193	23.8323
H09	Cy5	Pla2g4c	Unkn		26.4905	23.3369
H10	Cy5	Pla2g4c	Unkn		26.5528	23.3293
H11	Cy5	Pla2g4c	Unkn		26.0794	23.5308
H12	Cy5	Pla2g4c	Unkn		26.2475	23.7829
B01	FAM	Slfn1	Unkn		29.2735	23.3372
B02	FAM	Slfn1	Unkn		29.1414	23.3154
B05	FAM	Slfn1	Unkn		30.1668	25.244
B06	FAM	Slfn1	Unkn		30.1979	25.1741
B07	FAM	Slfn1	Unkn		31.1642	24.9451
B08	FAM	Slfn1	Unkn		31.0601	25.0028
B09	FAM	Slfn1	Unkn		29.0743	24.0406
B10	FAM	Slfn1	Unkn		29.1807	24.1661
B11	FAM	Slfn1	Unkn		30.7746	23.0203
B12	FAM	Slfn1	Unkn		30.8689	23.0014
E01	FAM	Slfn1	Unkn		30.985	23.9829
E02	FAM	Slfn1	Unkn		30.4618	23.6764
E03	FAM	Slfn1	Unkn		29.5753	23.028
E04	FAM	Slfn1	Unkn		29.6111	23.0506
E05	FAM	Slfn1	Unkn		30.4955	22.7987
E06	FAM	Slfn1	Unkn		30.3872	22.6132
E07	FAM	Slfn1	Unkn		31.6715	25.1054
E08	FAM	Slfn1	Unkn		31.6815	25.0786
E11	FAM	Slfn1	Unkn		28.2236	22.5558
E12	FAM	Slfn1	Unkn		28.5497	22.7377
G05	FAM	Slfn1	Unkn		30.0667	24.8492
G06	FAM	Slfn1	Unkn		29.8625	24.8129
G07	FAM	Slfn1	Unkn		29.2064	23.5674
G08	FAM	Slfn1	Unkn		29.3223	23.5666
H05	FAM	Slfn1	Unkn		28.2446	23.2026
H06	FAM	Slfn1	Unkn		28.2329	23.2686
H07	FAM	Slfn1	Unkn		29.4947	23.7086
H08	FAM	Slfn1	Unkn		29.4389	23.6992
A01	HEX	Slfn2	Unkn		24.3304	23.3372
A02	HEX	Slfn2	Unkn		24.4732	23.3154
A05	HEX	Slfn2	Unkn		25.0394	25.244
A06	HEX	Slfn2	Unkn		25.0284	25.1741
A07	HEX	Slfn2	Unkn		24.7794	24.9451
A08	HEX	Slfn2	Unkn		24.9226	25.0028
A09	HEX	Slfn2	Unkn		24.2027	24.0406
A10	HEX	Slfn2	Unkn		24.3526	24.1661
A11	HEX	Slfn2	Unkn		25.1334	23.0203
A12	HEX	Slfn2	Unkn		25.211	23.0014
D01	HEX	Slfn2	Unkn		25.7258	23.9829
D02	HEX	Slfn2	Unkn		25.2973	23.6764
D03	HEX	Slfn2	Unkn		24.0423	23.028
D04	HEX	Slfn2	Unkn		24.1449	23.0506
D05	HEX	Slfn2	Unkn		25.0286	22.7987
D06	HEX	Slfn2	Unkn		25.0506	22.6132
D07	HEX	Slfn2	Unkn		26.1434	25.1054
D08	HEX	Slfn2	Unkn		26.1017	25.0786
D11	HEX	Slfn2	Unkn		23.6812	22.5558
D12	HEX	Slfn2	Unkn		23.8048	22.7377
G01	HEX	Slfn2	Unkn		24.6004	24.8492
G02	HEX	Slfn2	Unkn		24.4983	24.8129
G03	HEX	Slfn2	Unkn		24.5811	23.5674
G04	HEX	Slfn2	Unkn		24.5049	23.5666
H01	HEX	Slfn2	Unkn		23.5064	23.2026
H02	HEX	Slfn2	Unkn		23.4393	23.2686
H03	HEX	Slfn2	Unkn		24.4582	23.7086
H04	HEX	Slfn2	Unkn		24.5982	23.6992
A01	Cy5	Slfn5	Unkn		27.7553	23.3372
A02	Cy5	Slfn5	Unkn		27.9812	23.3154
A05	Cy5	Slfn5	Unkn		28.1082	25.244
A06	Cy5	Slfn5	Unkn		28.0203	25.1741
A07	Cy5	Slfn5	Unkn		28.4346	24.9451
A08	Cy5	Slfn5	Unkn		28.4251	25.0028
A09	Cy5	Slfn5	Unkn		28.3781	24.0406
A10	Cy5	Slfn5	Unkn		28.5474	24.1661
A11	Cy5	Slfn5	Unkn		28.1631	23.0203
A12	Cy5	Slfn5	Unkn		28.2947	23.0014
D01	Cy5	Slfn5	Unkn		29.2778	23.9829
D02	Cy5	Slfn5	Unkn		28.7019	23.6764
D03	Cy5	Slfn5	Unkn		27.1737	23.028
D04	Cy5	Slfn5	Unkn		27.5392	23.0506
D05	Cy5	Slfn5	Unkn		27.8377	22.7987
D06	Cy5	Slfn5	Unkn		27.7918	22.6132
D07	Cy5	Slfn5	Unkn		29.0175	25.1054
D08	Cy5	Slfn5	Unkn		28.9589	25.0786
D11	Cy5	Slfn5	Unkn		27.3173	22.5558
D12	Cy5	Slfn5	Unkn		27.3644	22.7377
G01	Cy5	Slfn5	Unkn		28.0054	24.8492
G02	Cy5	Slfn5	Unkn		27.9732	24.8129
G03	Cy5	Slfn5	Unkn		28.0154	23.5674
G04	Cy5	Slfn5	Unkn		27.9992	23.5666
H01	Cy5	Slfn5	Unkn		27.4038	23.2026
H02	Cy5	Slfn5	Unkn		27.3812	23.2686
H03	Cy5	Slfn5	Unkn		28.2961	23.7086
H04	Cy5	Slfn5	Unkn		28.3998	23.6992
A01	FAM	Slfn8	Unkn		25.2569	23.3372
A02	FAM	Slfn8	Unkn		25.4943	23.3154
A05	FAM	Slfn8	Unkn		27.2361	25.244
A06	FAM	Slfn8	Unkn		27.0847	25.1741
A07	FAM	Slfn8	Unkn		27.789	24.9451
A08	FAM	Slfn8	Unkn		27.9522	25.0028
A09	FAM	Slfn8	Unkn		26.4706	24.0406
A10	FAM	Slfn8	Unkn		26.4925	24.1661
A11	FAM	Slfn8	Unkn		24.8066	23.0203
A12	FAM	Slfn8	Unkn		25.009	23.0014
D01	FAM	Slfn8	Unkn		26.1982	23.9829
D02	FAM	Slfn8	Unkn		25.883	23.6764
D03	FAM	Slfn8	Unkn		25.0949	23.028
D04	FAM	Slfn8	Unkn		25.1107	23.0506
D05	FAM	Slfn8	Unkn		25.7085	22.7987
D06	FAM	Slfn8	Unkn		25.6419	22.6132
D07	FAM	Slfn8	Unkn		28.0343	25.1054
D08	FAM	Slfn8	Unkn		27.7468	25.0786
D11	FAM	Slfn8	Unkn		25.0542	22.5558
D12	FAM	Slfn8	Unkn		25.0563	22.7377
G01	FAM	Slfn8	Unkn		26.8408	24.8492
G02	FAM	Slfn8	Unkn		26.6586	24.8129
G03	FAM	Slfn8	Unkn		25.8246	23.5674
G04	FAM	Slfn8	Unkn		25.7003	23.5666
H01	FAM	Slfn8	Unkn		24.8504	23.2026
H02	FAM	Slfn8	Unkn		24.7628	23.2686
H03	FAM	Slfn8	Unkn		25.6893	23.7086
H04	FAM	Slfn8	Unkn		25.7399	23.6992
B01	Cy5	Slfn9	Unkn		25.3832	23.3372
B02	Cy5	Slfn9	Unkn		25.3382	23.3154
B05	Cy5	Slfn9	Unkn		27.1219	25.244
B06	Cy5	Slfn9	Unkn		27.2511	25.1741
B07	Cy5	Slfn9	Unkn		27.5635	24.9451
B08	Cy5	Slfn9	Unkn		27.6626	25.0028
B09	Cy5	Slfn9	Unkn		26.4413	24.0406
B10	Cy5	Slfn9	Unkn		26.4277	24.1661
B11	Cy5	Slfn9	Unkn		24.7147	23.0203
B12	Cy5	Slfn9	Unkn		24.7392	23.0014
E01	Cy5	Slfn9	Unkn		26.1608	23.9829
E02	Cy5	Slfn9	Unkn		26.7114	23.6764
E03	Cy5	Slfn9	Unkn		25.4741	23.028
E04	Cy5	Slfn9	Unkn		25.6	23.0506
E05	Cy5	Slfn9	Unkn		25.978	22.7987
E06	Cy5	Slfn9	Unkn		25.8443	22.6132
E07	Cy5	Slfn9	Unkn		28.2744	25.1054
E08	Cy5	Slfn9	Unkn		28.1003	25.0786
E11	Cy5	Slfn9	Unkn		25.273	22.5558
E12	Cy5	Slfn9	Unkn		25.502	22.7377
G05	Cy5	Slfn9	Unkn		27.386	24.8492
G06	Cy5	Slfn9	Unkn		27.3659	24.8129
G07	Cy5	Slfn9	Unkn		26.0885	23.5674
G08	Cy5	Slfn9	Unkn		26.2057	23.5666
H05	Cy5	Slfn9	Unkn		25.5922	23.2026
H06	Cy5	Slfn9	Unkn		25.6292	23.2686
H07	Cy5	Slfn9	Unkn		26.1446	23.7086
H08	Cy5	Slfn9	Unkn		26.1343	23.6992
B01	HEX	RPLP0	Unkn		23.3372
B02	HEX	RPLP0	Unkn		23.3154
B05	HEX	RPLP0	Unkn		25.244
B06	HEX	RPLP0	Unkn		25.1741
B07	HEX	RPLP0	Unkn		24.9451
B08	HEX	RPLP0	Unkn		25.0028
B09	HEX	RPLP0	Unkn		24.0406
B10	HEX	RPLP0	Unkn		24.1661
B11	HEX	RPLP0	Unkn		23.0203
B12	HEX	RPLP0	Unkn		23.0014
C01	HEX	RPLP0	Unkn		23.3385
C02	HEX	RPLP0	Unkn		23.237
C05	HEX	RPLP0	Unkn		24.7748
C06	HEX	RPLP0	Unkn		24.7046
C07	HEX	RPLP0	Unkn		24.7441
C08	HEX	RPLP0	Unkn		24.7647
C09	HEX	RPLP0	Unkn		24.2412
C10	HEX	RPLP0	Unkn		23.7832
C11	HEX	RPLP0	Unkn		22.5179
C12	HEX	RPLP0	Unkn		22.7637
E01	HEX	RPLP0	Unkn		23.9829
E02	HEX	RPLP0	Unkn		23.6764
E03	HEX	RPLP0	Unkn		23.028
E04	HEX	RPLP0	Unkn		23.0506
E05	HEX	RPLP0	Unkn		22.7987
E06	HEX	RPLP0	Unkn		22.6132
E07	HEX	RPLP0	Unkn		25.1054
E08	HEX	RPLP0	Unkn		25.0786
E11	HEX	RPLP0	Unkn		22.5558
E12	HEX	RPLP0	Unkn		22.7377
F01	HEX	RPLP0	Unkn		23.7036
F02	HEX	RPLP0	Unkn		23.5847
F03	HEX	RPLP0	Unkn		22.8913
F04	HEX	RPLP0	Unkn		22.7445
F05	HEX	RPLP0	Unkn		22.448
F06	HEX	RPLP0	Unkn		22.4855
F07	HEX	RPLP0	Unkn		24.7896
F08	HEX	RPLP0	Unkn		24.8811
F11	HEX	RPLP0	Unkn		22.3836
F12	HEX	RPLP0	Unkn		22.4621
G05	HEX	RPLP0	Unkn		24.8492
G06	HEX	RPLP0	Unkn		24.8129
G07	HEX	RPLP0	Unkn		23.5674
G08	HEX	RPLP0	Unkn		23.5666
G09	HEX	RPLP0	Unkn		24.605
G10	HEX	RPLP0	Unkn		24.6573
G11	HEX	RPLP0	Unkn		23.5546
G12	HEX	RPLP0	Unkn		23.8323
H05	HEX	RPLP0	Unkn		23.2026
H06	HEX	RPLP0	Unkn		23.2686
H07	HEX	RPLP0	Unkn		23.7086
H08	HEX	RPLP0	Unkn		23.6992
H09	HEX	RPLP0	Unkn		23.3369
H10	HEX	RPLP0	Unkn		23.3293
H11	HEX	RPLP0	Unkn		23.5308
H12	HEX	RPLP0	Unkn		23.7829
