# Supplementary material for: Loss of Schlafen3 influences the expression levels of Schlafen family members in ileum, thymus, and spleen tissue
Source: PeerJ. 2020 Jan 28;8:e8461. doi: 10.7717/peerj.8461 (PMC6993753; doi:10.7717/peerj.8461)
Supplement: Supplemental Information 23 [file peerj-08-8461-s023.xlsx]

## Sheet: 20190124_SLFN PAN P12
File Name	20190124_SLFN PAN P12.pcrd
Created By User
Notes
ID
Run Started	01/24/2019 21:44:48 UTC
Run Ended	01/24/2019 22:56:27 UTC
Sample Vol	20
Lid Temp	105
Protocol File Name	Unknown.prcl
Plate Setup File Name	DefaultPlate.pltd
Base Serial Number	CT031118
Optical Head Serial Number	785BR9482
CFX Manager Version	3.1.1517.0823.
Well group	All Wells
Amplification step	3
Melt step
Well	Fluor	Target	Content	Sample	Cq	Starting Quantity (SQ)
C01	FAM	Ang4	M WT	16	18.9637	22.1623
C02	FAM	Ang4			18.747	21.6797
C03	FAM	Ang4	M WT	17	17.165	20.9317
C04	FAM	Ang4			17.3609	21.071
C01	Cy5	Pla2g4c	M WT	16	23.0923	22.1623
C02	Cy5	Pla2g4c			22.9074	21.6797
C03	Cy5	Pla2g4c	M WT	17	19.1037	20.9317
C04	Cy5	Pla2g4c			19.2197	21.071
B01	HEX	RPLP0	M WT	16	21.8583
B02	HEX	RPLP0			21.7579
B03	HEX	RPLP0	M WT	17	21.0079
B04	HEX	RPLP0			21.174
C01	HEX	RPLP0	M WT	16	22.1623
C02	HEX	RPLP0			21.6797
C03	HEX	RPLP0	M WT	17	20.9317
C04	HEX	RPLP0			21.071
B01	FAM	Slfn1	M WT	16	25.6097	21.8583
B02	FAM	Slfn1			26.1069	21.7579
B03	FAM	Slfn1	M WT	17	26.569	21.0079
B04	FAM	Slfn1			26.7865	21.174
A01	HEX	Slfn2	M WT	16	22.3865	21.8583
A02	HEX	Slfn2			22.4814	21.7579
A03	HEX	Slfn2	M WT	17	22.9439	21.0079
A04	HEX	Slfn2			22.614	21.174
A01	Cy5	Slfn5	M WT	16	26.4625	21.8583
A02	Cy5	Slfn5			25.1409	21.7579
A03	Cy5	Slfn5	M WT	17	25.7883	21.0079
A04	Cy5	Slfn5			25.576	21.174
A01	FAM	Slfn8	M WT	16	22.7531	21.8583
A02	FAM	Slfn8			22.717	21.7579
A03	FAM	Slfn8	M WT	17	22.7757	21.0079
A04	FAM	Slfn8			22.4841	21.174
B01	Cy5	Slfn9	M WT	16	23.4079	21.8583
B02	Cy5	Slfn9			23.6009	21.7579
B03	Cy5	Slfn9	M WT	17	23.0484	21.0079
B04	Cy5	Slfn9			23.0954	21.174
