# Supplementary material for: Loss of Schlafen3 influences the expression levels of Schlafen family members in ileum, thymus, and spleen tissue
Source: PeerJ. 2020 Jan 28;8:e8461. doi: 10.7717/peerj.8461 (PMC6993753; doi:10.7717/peerj.8461)
Supplement: Supplemental Information 26 [file peerj-08-8461-s026.xlsx]

## Sheet: 20190107_FAMILY PANETH P5
File Name	20190107_FAMILY PANETH P5.pcrd
Created By User
Notes
ID
Run Started	01/08/2019 00:35:23 UTC
Run Ended	01/08/2019 01:48:15 UTC
Sample Vol	20
Lid Temp	105
Protocol File Name	Unknown.prcl
Plate Setup File Name	DefaultPlate.pltd
Base Serial Number	CT031118
Optical Head Serial Number	785BR9482
CFX Manager Version	3.1.1517.0823.
Well group	All Wells
Amplification step	3
Melt step
Well	Fluor	Target	ID	Sample	Cq	Starting Quantity (SQ)
C01	FAM	Ang4	F WT	105	22.3471	25.7719
C02	FAM	Ang4			22.5223	26.0125
C03	FAM	Ang4	F WT	106	22.2902	24.4044
C04	FAM	Ang4			21.4939	23.7106
C05	FAM	Ang4	F WT	118	23.9039	26.5025
C06	FAM	Ang4			24.1203	26.3776
C07	FAM	Ang4	M KO	M54	21.1956	23.2603
C08	FAM	Ang4			21.5829	23.5863
C09	FAM	Ang4	M KO	M30	21.3394	23.616
C10	FAM	Ang4			21.1291	23.2768
C11	FAM	Ang4	M KO	M35	20.4269	23.1267
C12	FAM	Ang4			20.638	23.1513
F01	FAM	Ang4	F WT	F65	21.7164	23.9935
F02	FAM	Ang4			21.7945	23.6922
F03	FAM	Ang4	F WT	F69	21.6126	24.4241
F04	FAM	Ang4			21.4642	24.3329
F05	FAM	Ang4	F KO	F67	20.1938	24.0734
F06	FAM	Ang4			20.0945	24.0132
F07	FAM	Ang4	F KO	F76	20.4007	22.9133
F08	FAM	Ang4			20.7718	23.1184
F09	FAM	Ang4	F KO	F78	21.2867	25.8369
F10	FAM	Ang4			21.5484	25.8592
F11	FAM	Ang4	F KO	F68	21.041	23.944
F12	FAM	Ang4			21.0834	24.1134
G09	FAM	Ang4	F WT	F70	19.1822	22.0239
G10	FAM	Ang4			19.5474	22.3682
G11	FAM	Ang4	F WT	F92	19.2039	22.0675
G12	FAM	Ang4			19.4748	22.224
H09	FAM	Ang4	M KO	40	27.1917	26.8785
H10	FAM	Ang4			27.3443	27.0855
H11	FAM	Ang4	M KO	42	22.8756	24.0203
H12	FAM	Ang4			22.6753	24.0557
C01	Cy5	Pla2g4c	F WT	105	24.1589	25.7719
C02	Cy5	Pla2g4c			24.6038	26.0125
C03	Cy5	Pla2g4c	F WT	106	29.932	24.4044
C04	Cy5	Pla2g4c			29.1653	23.7106
C05	Cy5	Pla2g4c	F WT	118	31.6168	26.5025
C06	Cy5	Pla2g4c			31.6368	26.3776
C07	Cy5	Pla2g4c	M KO	M54	25.3113	23.2603
C08	Cy5	Pla2g4c			25.718	23.5863
C09	Cy5	Pla2g4c	M KO	M30	28.7508	23.616
C10	Cy5	Pla2g4c			28.28	23.2768
C11	Cy5	Pla2g4c	M KO	M35	27.5855	23.1267
C12	Cy5	Pla2g4c			27.7878	23.1513
F01	Cy5	Pla2g4c	F WT	F65	25.2509	23.9935
F02	Cy5	Pla2g4c			25.2316	23.6922
F03	Cy5	Pla2g4c	F WT	F69	27.1918	24.4241
F04	Cy5	Pla2g4c			27.0656	24.3329
F05	Cy5	Pla2g4c	F KO	F67	26.6595	24.0734
F06	Cy5	Pla2g4c			26.4057	24.0132
F07	Cy5	Pla2g4c	F KO	F76	26.0314	22.9133
F08	Cy5	Pla2g4c			26.462	23.1184
F09	Cy5	Pla2g4c	F KO	F78	28.6928	25.8369
F10	Cy5	Pla2g4c			28.8714	25.8592
F11	Cy5	Pla2g4c	F KO	F68	26.7761	23.944
F12	Cy5	Pla2g4c			26.8255	24.1134
G09	Cy5	Pla2g4c	F WT	F70	25.6599	22.0239
G10	Cy5	Pla2g4c			26.011	22.3682
G11	Cy5	Pla2g4c	F WT	F92	25.5889	22.0675
G12	Cy5	Pla2g4c			25.9777	22.224
H09	Cy5	Pla2g4c	M KO	40	33.9323	26.8785
H10	Cy5	Pla2g4c			33.5808	27.0855
H11	Cy5	Pla2g4c	M KO	42	29.0964	24.0203
H12	Cy5	Pla2g4c			29.0279	24.0557
B01	FAM	Slfn1	F WT	105	34.2269	26.0928
B02	FAM	Slfn1			33.7619	25.8522
B03	FAM	Slfn1	F WT	106	32.655	24.6209
B04	FAM	Slfn1			32.0828	24.3117
B05	FAM	Slfn1	F WT	118	33.2114	26.5538
B06	FAM	Slfn1			32.5915	26.513
B07	FAM	Slfn1	M KO	M54	28.8343	23.5845
B08	FAM	Slfn1			29.2945	24.0536
B09	FAM	Slfn1	M KO	M30	28.2458	23.2904
B10	FAM	Slfn1			28.2841	23.4439
B11	FAM	Slfn1	M KO	M35	29.1366	22.927
B12	FAM	Slfn1			29.2902	23.1243
E01	FAM	Slfn1	F WT	F65	28.3324	23.9446
E02	FAM	Slfn1			28.1306	23.859
E03	FAM	Slfn1	F WT	F69	28.3788	23.5379
E04	FAM	Slfn1			28.9078	24.0477
E05	FAM	Slfn1	F KO	F67	28.8475	23.9978
E06	FAM	Slfn1			28.1048	23.7244
E07	FAM	Slfn1	F KO	F76	28.4229	22.8583
E08	FAM	Slfn1			28.165	22.6102
E09	FAM	Slfn1	F KO	F78	30.4135	25.4219
E10	FAM	Slfn1			31.1782	25.8092
E11	FAM	Slfn1	F KO	F68	28.8493	23.7518
E12	FAM	Slfn1			28.8884	23.8953
G05	FAM	Slfn1	F WT	F70	28.1807	21.4955
G06	FAM	Slfn1			28.1996	21.5511
G07	FAM	Slfn1	F WT	F92	29.0488	22.2085
G08	FAM	Slfn1			28.9454	22.1936
H05	FAM	Slfn1	M KO	40	33.5887	26.6016
H06	FAM	Slfn1			34.0148	26.5285
H07	FAM	Slfn1	M KO	42	28.3726	23.4845
H08	FAM	Slfn1			28.3597	23.3861
A01	HEX	Slfn2	F WT	105	27.8509	26.0928
A02	HEX	Slfn2			28.182	25.8522
A03	HEX	Slfn2	F WT	106	25.8965	24.6209
A04	HEX	Slfn2			26.8275	24.3117
A05	HEX	Slfn2	F WT	118	26.0773	26.5538
A06	HEX	Slfn2			27.1262	26.513
A07	HEX	Slfn2	M KO	M54	23.5772	23.5845
A08	HEX	Slfn2			22.9447	24.0536
A09	HEX	Slfn2	M KO	M30	23.4071	23.2904
A10	HEX	Slfn2			23.03	23.4439
A11	HEX	Slfn2	M KO	M35	24.1945	22.927
A12	HEX	Slfn2			24.1398	23.1243
D01	HEX	Slfn2	F WT	F65	23.0554	23.9446
D02	HEX	Slfn2			23.0627	23.859
D03	HEX	Slfn2	F WT	F69	23.694	23.5379
D04	HEX	Slfn2			22.9549	24.0477
D05	HEX	Slfn2	F KO	F67	22.4748	23.9978
D06	HEX	Slfn2			22.3157	23.7244
D07	HEX	Slfn2	F KO	F76	22.2618	22.8583
D08	HEX	Slfn2			23.1771	22.6102
D09	HEX	Slfn2	F KO	F78	25.251	25.4219
D10	HEX	Slfn2			24.864	25.8092
D11	HEX	Slfn2	F KO	F68	22.0619	23.7518
D12	HEX	Slfn2			22.7858	23.8953
G01	HEX	Slfn2	F WT	F70	22.3084	21.4955
G02	HEX	Slfn2			21.8659	21.5511
G03	HEX	Slfn2	F WT	F92	21.6178	22.2085
G04	HEX	Slfn2			22.0062	22.1936
H01	HEX	Slfn2	M KO	40	26.3666	26.6016
H02	HEX	Slfn2			26.1005	26.5285
H03	HEX	Slfn2	M KO	42	23.2765	23.4845
H04	HEX	Slfn2			23.6007	23.3861
A01	Cy5	Slfn5	F WT	105	30.7544	26.0928
A02	Cy5	Slfn5			31.3144	25.8522
A03	Cy5	Slfn5	F WT	106	29.5273	24.6209
A04	Cy5	Slfn5			30.6069	24.3117
A05	Cy5	Slfn5	F WT	118	30.4907	26.5538
A06	Cy5	Slfn5			32.0455	26.513
A07	Cy5	Slfn5	M KO	M54	27.6438	23.5845
A08	Cy5	Slfn5			26.8005	24.0536
A09	Cy5	Slfn5	M KO	M30	28.1605	23.2904
A10	Cy5	Slfn5			27.6149	23.4439
A11	Cy5	Slfn5	M KO	M35	28.2888	22.927
A12	Cy5	Slfn5			28.0043	23.1243
D01	Cy5	Slfn5	F WT	F65	27.2076	23.9446
D02	Cy5	Slfn5			27.3021	23.859
D03	Cy5	Slfn5	F WT	F69	28.8634	23.5379
D04	Cy5	Slfn5			28.0649	24.0477
D05	Cy5	Slfn5	F KO	F67	24.8655	23.9978
D06	Cy5	Slfn5			24.729	23.7244
D07	Cy5	Slfn5	F KO	F76	25.2539	22.8583
D08	Cy5	Slfn5			26.2512	22.6102
D09	Cy5	Slfn5	F KO	F78	29.0178	25.4219
D10	Cy5	Slfn5			28.3851	25.8092
D11	Cy5	Slfn5	F KO	F68	27.3362	23.7518
D12	Cy5	Slfn5			27.9306	23.8953
G01	Cy5	Slfn5	F WT	F70	27.2103	21.4955
G02	Cy5	Slfn5			26.5726	21.5511
G03	Cy5	Slfn5	F WT	F92	26.3227	22.2085
G04	Cy5	Slfn5			26.6236	22.1936
H01	Cy5	Slfn5	M KO	40	30.9436	26.6016
H02	Cy5	Slfn5			30.6617	26.5285
H03	Cy5	Slfn5	M KO	42	27.3124	23.4845
H04	Cy5	Slfn5			27.7138	23.3861
A01	FAM	Slfn8	F WT	105	29.4801	26.0928
A02	FAM	Slfn8			30.0634	25.8522
A03	FAM	Slfn8	F WT	106	26.728	24.6209
A04	FAM	Slfn8			27.7772	24.3117
A05	FAM	Slfn8	F WT	118	28.5504	26.5538
A06	FAM	Slfn8			29.6948	26.513
A07	FAM	Slfn8	M KO	M54	26.3785	23.5845
A08	FAM	Slfn8			25.9281	24.0536
A09	FAM	Slfn8	M KO	M30	25.9558	23.2904
A10	FAM	Slfn8			25.3605	23.4439
A11	FAM	Slfn8	M KO	M35	26.2514	22.927
A12	FAM	Slfn8			26.0106	23.1243
D01	FAM	Slfn8	F WT	F65	25.6954	23.9446
D02	FAM	Slfn8			25.7828	23.859
D03	FAM	Slfn8	F WT	F69	26.3347	23.5379
D04	FAM	Slfn8			25.5923	24.0477
D05	FAM	Slfn8	F KO	F67	25.7679	23.9978
D06	FAM	Slfn8			25.7347	23.7244
D07	FAM	Slfn8	F KO	F76	24.6927	22.8583
D08	FAM	Slfn8			25.717	22.6102
D09	FAM	Slfn8	F KO	F78	27.7631	25.4219
D10	FAM	Slfn8			27.2563	25.8092
D11	FAM	Slfn8	F KO	F68	25.3027	23.7518
D12	FAM	Slfn8			25.9843	23.8953
G01	FAM	Slfn8	F WT	F70	23.501	21.4955
G02	FAM	Slfn8			23.0714	21.5511
G03	FAM	Slfn8	F WT	F92	22.7215	22.2085
G04	FAM	Slfn8			23.0797	22.1936
H01	FAM	Slfn8	M KO	40	29.8475	26.6016
H02	FAM	Slfn8			29.3714	26.5285
H03	FAM	Slfn8	M KO	42	24.9154	23.4845
H04	FAM	Slfn8			25.3016	23.3861
B01	Cy5	Slfn9	F WT	105	30.2764	26.0928
B02	Cy5	Slfn9			30.0988	25.8522
B03	Cy5	Slfn9	F WT	106	28.0967	24.6209
B04	Cy5	Slfn9			27.6426	24.3117
B05	Cy5	Slfn9	F WT	118	29.7999	26.5538
B06	Cy5	Slfn9			29.5042	26.513
B07	Cy5	Slfn9	M KO	M54	26.584	23.5845
B08	Cy5	Slfn9			27.0609	24.0536
B09	Cy5	Slfn9	M KO	M30	26.1626	23.2904
B10	Cy5	Slfn9			26.1981	23.4439
B11	Cy5	Slfn9	M KO	M35	26.1291	22.927
B12	Cy5	Slfn9			26.3528	23.1243
E01	Cy5	Slfn9	F WT	F65	26.2212	23.9446
E02	Cy5	Slfn9			26.1437	23.859
E03	Cy5	Slfn9	F WT	F69	25.7862	23.5379
E04	Cy5	Slfn9			26.4002	24.0477
E05	Cy5	Slfn9	F KO	F67	26.7207	23.9978
E06	Cy5	Slfn9			25.9578	23.7244
E07	Cy5	Slfn9	F KO	F76	25.4392	22.8583
E08	Cy5	Slfn9			25.0101	22.6102
E09	Cy5	Slfn9	F KO	F78	28.3147	25.4219
E10	Cy5	Slfn9			29.0166	25.8092
E11	Cy5	Slfn9	F KO	F68	26.208	23.7518
E12	Cy5	Slfn9			26.2668	23.8953
G05	Cy5	Slfn9	F WT	F70	23.2826	21.4955
G06	Cy5	Slfn9			23.3707	21.5511
G07	Cy5	Slfn9	F WT	F92	24.3607	22.2085
G08	Cy5	Slfn9			24.157	22.1936
H05	Cy5	Slfn9	M KO	40	30.2238	26.6016
H06	Cy5	Slfn9			30.7093	26.5285
H07	Cy5	Slfn9	M KO	42	26.085	23.4845
H08	Cy5	Slfn9			26.1468	23.3861
B01	HEX	RPLP0			26.0928
B02	HEX	RPLP0			25.8522
B03	HEX	RPLP0			24.6209
B04	HEX	RPLP0			24.3117
B05	HEX	RPLP0			26.5538
B06	HEX	RPLP0			26.513
B07	HEX	RPLP0			23.5845
B08	HEX	RPLP0			24.0536
B09	HEX	RPLP0			23.2904
B10	HEX	RPLP0			23.4439
B11	HEX	RPLP0			22.927
B12	HEX	RPLP0			23.1243
C01	HEX	RPLP0			25.7719
C02	HEX	RPLP0			26.0125
C03	HEX	RPLP0			24.4044
C04	HEX	RPLP0			23.7106
C05	HEX	RPLP0			26.5025
C06	HEX	RPLP0			26.3776
C07	HEX	RPLP0			23.2603
C08	HEX	RPLP0			23.5863
C09	HEX	RPLP0			23.616
C10	HEX	RPLP0			23.2768
C11	HEX	RPLP0			23.1267
C12	HEX	RPLP0			23.1513
E01	HEX	RPLP0			23.9446
E02	HEX	RPLP0			23.859
E03	HEX	RPLP0			23.5379
E04	HEX	RPLP0			24.0477
E05	HEX	RPLP0			23.9978
E06	HEX	RPLP0			23.7244
E07	HEX	RPLP0			22.8583
E08	HEX	RPLP0			22.6102
E09	HEX	RPLP0			25.4219
E10	HEX	RPLP0			25.8092
E11	HEX	RPLP0			23.7518
E12	HEX	RPLP0			23.8953
F01	HEX	RPLP0			23.9935
F02	HEX	RPLP0			23.6922
F03	HEX	RPLP0			24.4241
F04	HEX	RPLP0			24.3329
F05	HEX	RPLP0			24.0734
F06	HEX	RPLP0			24.0132
F07	HEX	RPLP0			22.9133
F08	HEX	RPLP0			23.1184
F09	HEX	RPLP0			25.8369
F10	HEX	RPLP0			25.8592
F11	HEX	RPLP0			23.944
F12	HEX	RPLP0			24.1134
G05	HEX	RPLP0			21.4955
G06	HEX	RPLP0			21.5511
G07	HEX	RPLP0			22.2085
G08	HEX	RPLP0			22.1936
G09	HEX	RPLP0			22.0239
G10	HEX	RPLP0			22.3682
G11	HEX	RPLP0			22.0675
G12	HEX	RPLP0			22.224
H05	HEX	RPLP0			26.6016
H06	HEX	RPLP0			26.5285
H07	HEX	RPLP0			23.4845
H08	HEX	RPLP0			23.3861
H09	HEX	RPLP0			26.8785
H10	HEX	RPLP0			27.0855
H11	HEX	RPLP0			24.0203
H12	HEX	RPLP0			24.0557
