# Supplementary material for: Loss of Schlafen3 influences the expression levels of Schlafen family members in ileum, thymus, and spleen tissue
Source: PeerJ. 2020 Jan 28;8:e8461. doi: 10.7717/peerj.8461 (PMC6993753; doi:10.7717/peerj.8461)
Supplement: Supplemental Information 27 [file peerj-08-8461-s027.xlsx]

## Sheet: 20190108_FAMILY PANETH P6
File Name	20190108_FAMILY PANETH P6.pcrd
Created By User
Notes
ID
Run Started	01/08/2019 16:50:04 UTC
Run Ended	01/08/2019 18:03:08 UTC
Sample Vol	20
Lid Temp	105
Protocol File Name	Unknown.prcl
Plate Setup File Name	DefaultPlate.pltd
Base Serial Number	CT031118
Optical Head Serial Number	785BR9482
CFX Manager Version	3.1.1517.0823.
Well group	All Wells
Amplification step	3
Melt step
Well	Fluor	Target	Content	Sample	Cq	Starting Quantity (SQ)
C01	FAM	Ang4	M KO	43	23.9768	27.1591
C02	FAM	Ang4			23.2501	26.3641
C03	FAM	Ang4	M KO	45	24.2577	26.1221
C04	FAM	Ang4			25.3579	26.7531
C05	FAM	Ang4	M KO	53	23.7346	23.2391
C06	FAM	Ang4			23.7636	23.2491
C07	FAM	Ang4	M WT	56	22.3876	23.5654
C08	FAM	Ang4			21.8374	23.0558
C09	FAM	Ang4	M KO	57	23.7816	24.0372
C10	FAM	Ang4			23.6219	23.6513
C11	FAM	Ang4	M KO	58	21.8371	25.1545
C12	FAM	Ang4			21.5524	24.9976
F01	FAM	Ang4	M WT	63	22.7737	23.71
F02	FAM	Ang4			22.9483	23.9217
F03	FAM	Ang4	M KO	64	23.3689	24.183
F04	FAM	Ang4			23.1925	24.0644
F05	FAM	Ang4	M WT	65	23.0947	24.0112
F06	FAM	Ang4			22.9098	23.713
F07	FAM	Ang4	M KO	67	23.7417	24.5447
F08	FAM	Ang4			23.0582	24.1194
F09	FAM	Ang4	M KO	68	23.6041	24.2741
F10	FAM	Ang4			23.4505	24.0027
F11	FAM	Ang4	M WT	M44	22.0629	24.0594
F12	FAM	Ang4			21.4918	23.4253
G09	FAM	Ang4	M WT	M65	22.301	25.0131
G10	FAM	Ang4			22.1256	25.0028
G11	FAM	Ang4	M WT	M73	25.0273	25.5097
G12	FAM	Ang4			25.6274	26.0915
H09	FAM	Ang4	M WT	M78	28.3103	29.7086
H10	FAM	Ang4			28.0444	29.2247
H11	FAM	Ang4	M WT	M81	24.218	24.6642
H12	FAM	Ang4			24.5594	24.9993
C01	Cy5	Pla2g4c	M KO	43	27.3993	27.1591
C02	Cy5	Pla2g4c			26.6449	26.3641
C03	Cy5	Pla2g4c	M KO	45	29.0073	26.1221
C04	Cy5	Pla2g4c			30.2315	26.7531
C05	Cy5	Pla2g4c	M KO	53	28.344	23.2391
C06	Cy5	Pla2g4c			28.3311	23.2491
C07	Cy5	Pla2g4c	M WT	56	28.6007	23.5654
C08	Cy5	Pla2g4c			28.0284	23.0558
C09	Cy5	Pla2g4c	M KO	57	28.9673	24.0372
C10	Cy5	Pla2g4c			29.0124	23.6513
C11	Cy5	Pla2g4c	M KO	58	21.3201	25.1545
C12	Cy5	Pla2g4c			21.0691	24.9976
F01	Cy5	Pla2g4c	M WT	63	25.0872	23.71
F02	Cy5	Pla2g4c			25.3507	23.9217
F03	Cy5	Pla2g4c	M KO	64	28.5409	24.183
F04	Cy5	Pla2g4c			28.3826	24.0644
F05	Cy5	Pla2g4c	M WT	65	28.461	24.0112
F06	Cy5	Pla2g4c			28.382	23.713
F07	Cy5	Pla2g4c	M KO	67	29.5627	24.5447
F08	Cy5	Pla2g4c			28.6527	24.1194
F09	Cy5	Pla2g4c	M KO	68	26.9114	24.2741
F10	Cy5	Pla2g4c			26.7559	24.0027
F11	Cy5	Pla2g4c	M WT	M44	28.5304	24.0594
F12	Cy5	Pla2g4c			27.8325	23.4253
G09	Cy5	Pla2g4c	M WT	M65	30.3617	25.0131
G10	Cy5	Pla2g4c			30.1355	25.0028
G11	Cy5	Pla2g4c	M WT	M73	30.5646	25.5097
G12	Cy5	Pla2g4c			31.5647	26.0915
H09	Cy5	Pla2g4c	M WT	M78	34.7526	29.7086
H10	Cy5	Pla2g4c			34.0061	29.2247
H11	Cy5	Pla2g4c	M WT	M81	30.1572	24.6642
H12	Cy5	Pla2g4c			30.6163	24.9993
B01	FAM	Slfn1	M KO	43	34.1233	27.0116
B02	FAM	Slfn1			33.0403	26.3088
B03	FAM	Slfn1	M KO	45	33.5596	26.442
B04	FAM	Slfn1			33.553	26.8391
B05	FAM	Slfn1	M KO	53	29.1118	22.9618
B06	FAM	Slfn1			30.0791	23.7308
B07	FAM	Slfn1	M WT	56	29.25	23.2015
B08	FAM	Slfn1			29.6008	23.6487
B09	FAM	Slfn1	M KO	57	31.1192	23.7819
B10	FAM	Slfn1			31.2194	23.7462
B11	FAM	Slfn1	M KO	58	30.9974	26.1048
B12	FAM	Slfn1			30.2554	25.5575
E01	FAM	Slfn1	M WT	63	30.535	23.9208
E02	FAM	Slfn1			30.5531	23.7762
E03	FAM	Slfn1	M KO	64	30.6732	23.9492
E04	FAM	Slfn1			31.0462	24.1139
E05	FAM	Slfn1	M WT	65	31.0676	23.5078
E06	FAM	Slfn1			31.858	24.1276
E07	FAM	Slfn1	M KO	67	32.7067	24.8924
E08	FAM	Slfn1			32.7046	24.7164
E09	FAM	Slfn1	M KO	68	29.7235	23.8149
E10	FAM	Slfn1			30.2717	24.0532
E11	FAM	Slfn1	M WT	M44	30.9765	23.1168
E12	FAM	Slfn1			31.6965	23.902
G05	FAM	Slfn1	M WT	M65	33.1552	25.2366
G06	FAM	Slfn1			31.6897	24.4489
G07	FAM	Slfn1	M WT	M73	32.3117	25.5646
G08	FAM	Slfn1			31.8881	25.2646
H05	FAM	Slfn1	M WT	M78	36.9559	29.1395
H06	FAM	Slfn1			36.7833	29.0802
H07	FAM	Slfn1	M WT	M81	30.099	24.5712
H08	FAM	Slfn1			29.9098	24.125
A01	HEX	Slfn2	M KO	43	26.4115	27.0116
A02	HEX	Slfn2			26.7376	26.3088
A03	HEX	Slfn2	M KO	45	26.7846	26.442
A04	HEX	Slfn2			27.0757	26.8391
A05	HEX	Slfn2	M KO	53	23.9123	22.9618
A06	HEX	Slfn2			23.6761	23.7308
A07	HEX	Slfn2	M WT	56	24.3013	23.2015
A08	HEX	Slfn2			23.8181	23.6487
A09	HEX	Slfn2	M KO	57	25.5177	23.7819
A10	HEX	Slfn2			25.3709	23.7462
A11	HEX	Slfn2	M KO	58	25.1369	26.1048
A12	HEX	Slfn2			25.3666	25.5575
D01	HEX	Slfn2	M WT	63	24.0139	23.9208
D02	HEX	Slfn2			24.3989	23.7762
D03	HEX	Slfn2	M KO	64	24.5128	23.9492
D04	HEX	Slfn2			24.4115	24.1139
D05	HEX	Slfn2	M WT	65	24.9886	23.5078
D06	HEX	Slfn2			25.1643	24.1276
D07	HEX	Slfn2	M KO	67	26.1145	24.8924
D08	HEX	Slfn2			26.1584	24.7164
D09	HEX	Slfn2	M KO	68	24.275	23.8149
D10	HEX	Slfn2			24.6511	24.0532
D11	HEX	Slfn2	M WT	M44	22.6416	23.1168
D12	HEX	Slfn2			22.2361	23.902
G01	HEX	Slfn2	M WT	M65	25.8724	25.2366
G02	HEX	Slfn2			25.2822	24.4489
G03	HEX	Slfn2	M WT	M73	24.7674	25.5646
G04	HEX	Slfn2			24.8145	25.2646
H01	HEX	Slfn2	M WT	M78	29.3271	29.1395
H02	HEX	Slfn2			29.061	29.0802
H03	HEX	Slfn2	M WT	M81	24.4707	24.5712
H04	HEX	Slfn2			23.8589	24.125
A01	Cy5	Slfn5	M KO	43	30.8583	27.0116
A02	Cy5	Slfn5			31.205	26.3088
A03	Cy5	Slfn5	M KO	45	31.1956	26.442
A04	Cy5	Slfn5			31.4294	26.8391
A05	Cy5	Slfn5	M KO	53	27.7554	22.9618
A06	Cy5	Slfn5			27.5517	23.7308
A07	Cy5	Slfn5	M WT	56	29.322	23.2015
A08	Cy5	Slfn5			28.7416	23.6487
A09	Cy5	Slfn5	M KO	57	29.2664	23.7819
A10	Cy5	Slfn5			29.1754	23.7462
A11	Cy5	Slfn5	M KO	58	28.1113	26.1048
A12	Cy5	Slfn5			28.386	25.5575
D01	Cy5	Slfn5	M WT	63	27.0328	23.9208
D02	Cy5	Slfn5			27.5818	23.7762
D03	Cy5	Slfn5	M KO	64	28.2446	23.9492
D04	Cy5	Slfn5			27.7901	24.1139
D05	Cy5	Slfn5	M WT	65	28.439	23.5078
D06	Cy5	Slfn5			28.6909	24.1276
D07	Cy5	Slfn5	M KO	67	29.4719	24.8924
D08	Cy5	Slfn5			29.633	24.7164
D09	Cy5	Slfn5	M KO	68	27.6077	23.8149
D10	Cy5	Slfn5			27.8813	24.0532
D11	Cy5	Slfn5	M WT	M44	28.0687	23.1168
D12	Cy5	Slfn5			27.4286	23.902
G01	Cy5	Slfn5	M WT	M65	30.985	25.2366
G02	Cy5	Slfn5			30.2306	24.4489
G03	Cy5	Slfn5	M WT	M73	30.0085	25.5646
G04	Cy5	Slfn5			30.2078	25.2646
H01	Cy5	Slfn5	M WT	M78	34.8803	29.1395
H02	Cy5	Slfn5			33.8379	29.0802
H03	Cy5	Slfn5	M WT	M81	28.6671	24.5712
H04	Cy5	Slfn5			27.7839	24.125
A01	FAM	Slfn8	M KO	43	29.9521	27.0116
A02	FAM	Slfn8			30.2224	26.3088
A03	FAM	Slfn8	M KO	45	30.6346	26.442
A04	FAM	Slfn8			30.7363	26.8391
A05	FAM	Slfn8	M KO	53	26.4817	22.9618
A06	FAM	Slfn8			26.3643	23.7308
A07	FAM	Slfn8	M WT	56	26.6391	23.2015
A08	FAM	Slfn8			26.1933	23.6487
A09	FAM	Slfn8	M KO	57	27.442	23.7819
A10	FAM	Slfn8			27.2621	23.7462
A11	FAM	Slfn8	M KO	58	26.3303	26.1048
A12	FAM	Slfn8			26.634	25.5575
D01	FAM	Slfn8	M WT	63	26.2806	23.9208
D02	FAM	Slfn8			26.8325	23.7762
D03	FAM	Slfn8	M KO	64	26.214	23.9492
D04	FAM	Slfn8			25.962	24.1139
D05	FAM	Slfn8	M WT	65	26.1497	23.5078
D06	FAM	Slfn8			26.2998	24.1276
D07	FAM	Slfn8	M KO	67	28.0295	24.8924
D08	FAM	Slfn8			28.0975	24.7164
D09	FAM	Slfn8	M KO	68	25.932	23.8149
D10	FAM	Slfn8			26.2541	24.0532
D11	FAM	Slfn8	M WT	M44	25.7194	23.1168
D12	FAM	Slfn8			25.1806	23.902
G01	FAM	Slfn8	M WT	M65	28.4439	25.2366
G02	FAM	Slfn8			27.8609	24.4489
G03	FAM	Slfn8	M WT	M73	28.9074	25.5646
G04	FAM	Slfn8			29.0105	25.2646
H01	FAM	Slfn8	M WT	M78	30.7227	29.1395
H02	FAM	Slfn8			30.633	29.0802
H03	FAM	Slfn8	M WT	M81	26.9509	24.5712
H04	FAM	Slfn8			26.0707	24.125
B01	Cy5	Slfn9	M KO	43	30.5441	27.0116
B02	Cy5	Slfn9			30.0792	26.3088
B03	Cy5	Slfn9	M KO	45	30.9394	26.442
B04	Cy5	Slfn9			31.3114	26.8391
B05	Cy5	Slfn9	M KO	53	26.2938	22.9618
B06	Cy5	Slfn9			27.3128	23.7308
B07	Cy5	Slfn9	M WT	56	26.0726	23.2015
B08	Cy5	Slfn9			26.4992	23.6487
B09	Cy5	Slfn9	M KO	57	27.2178	23.7819
B10	Cy5	Slfn9			27.2569	23.7462
B11	Cy5	Slfn9	M KO	58	28.0702	26.1048
B12	Cy5	Slfn9			27.3345	25.5575
E01	Cy5	Slfn9	M WT	63	26.8098	23.9208
E02	Cy5	Slfn9			26.7567	23.7762
E03	Cy5	Slfn9	M KO	64	27.3321	23.9492
E04	Cy5	Slfn9			27.7975	24.1139
E05	Cy5	Slfn9	M WT	65	26.404	23.5078
E06	Cy5	Slfn9			27.2721	24.1276
E07	Cy5	Slfn9	M KO	67	28.7989	24.8924
E08	Cy5	Slfn9			28.5684	24.7164
E09	Cy5	Slfn9	M KO	68	26.6597	23.8149
E10	Cy5	Slfn9			27.0711	24.0532
E11	Cy5	Slfn9	M WT	M44	25.2292	23.1168
E12	Cy5	Slfn9			26.1904	23.902
G05	Cy5	Slfn9	M WT	M65	28.1706	25.2366
G06	Cy5	Slfn9			26.9769	24.4489
G07	Cy5	Slfn9	M WT	M73	29.1532	25.5646
G08	Cy5	Slfn9			28.6586	25.2646
H05	Cy5	Slfn9	M WT	M78	31.5712	29.1395
H06	Cy5	Slfn9			31.6617	29.0802
H07	Cy5	Slfn9	M WT	M81	26.4823	24.5712
H08	Cy5	Slfn9			26.1814	24.125
B01	HEX	RPLP0			27.0116
B02	HEX	RPLP0			26.3088
B03	HEX	RPLP0			26.442
B04	HEX	RPLP0			26.8391
B05	HEX	RPLP0			22.9618
B06	HEX	RPLP0			23.7308
B07	HEX	RPLP0			23.2015
B08	HEX	RPLP0			23.6487
B09	HEX	RPLP0			23.7819
B10	HEX	RPLP0			23.7462
B11	HEX	RPLP0			26.1048
B12	HEX	RPLP0			25.5575
C01	HEX	RPLP0			27.1591
C02	HEX	RPLP0			26.3641
C03	HEX	RPLP0			26.1221
C04	HEX	RPLP0			26.7531
C05	HEX	RPLP0			23.2391
C06	HEX	RPLP0			23.2491
C07	HEX	RPLP0			23.5654
C08	HEX	RPLP0			23.0558
C09	HEX	RPLP0			24.0372
C10	HEX	RPLP0			23.6513
C11	HEX	RPLP0			25.1545
C12	HEX	RPLP0			24.9976
E01	HEX	RPLP0			23.9208
E02	HEX	RPLP0			23.7762
E03	HEX	RPLP0			23.9492
E04	HEX	RPLP0			24.1139
E05	HEX	RPLP0			23.5078
E06	HEX	RPLP0			24.1276
E07	HEX	RPLP0			24.8924
E08	HEX	RPLP0			24.7164
E09	HEX	RPLP0			23.8149
E10	HEX	RPLP0			24.0532
E11	HEX	RPLP0			23.1168
E12	HEX	RPLP0			23.902
F01	HEX	RPLP0			23.71
F02	HEX	RPLP0			23.9217
F03	HEX	RPLP0			24.183
F04	HEX	RPLP0			24.0644
F05	HEX	RPLP0			24.0112
F06	HEX	RPLP0			23.713
F07	HEX	RPLP0			24.5447
F08	HEX	RPLP0			24.1194
F09	HEX	RPLP0			24.2741
F10	HEX	RPLP0			24.0027
F11	HEX	RPLP0			24.0594
F12	HEX	RPLP0			23.4253
G05	HEX	RPLP0			25.2366
G06	HEX	RPLP0			24.4489
G07	HEX	RPLP0			25.5646
G08	HEX	RPLP0			25.2646
G09	HEX	RPLP0			25.0131
G10	HEX	RPLP0			25.0028
G11	HEX	RPLP0			25.5097
G12	HEX	RPLP0			26.0915
H05	HEX	RPLP0			29.1395
H06	HEX	RPLP0			29.0802
H07	HEX	RPLP0			24.5712
H08	HEX	RPLP0			24.125
H09	HEX	RPLP0			29.7086
H10	HEX	RPLP0			29.2247
H11	HEX	RPLP0			24.6642
H12	HEX	RPLP0			24.9993
