# Supplementary material for: Loss of Schlafen3 influences the expression levels of Schlafen family members in ileum, thymus, and spleen tissue
Source: PeerJ. 2020 Jan 28;8:e8461. doi: 10.7717/peerj.8461 (PMC6993753; doi:10.7717/peerj.8461)
Supplement: Supplemental Information 28 [file peerj-08-8461-s028.xlsx]

## Sheet: 20190107_FAMILY PANETH P4
File Name	20190107_FAMILY PANETH P4.pcrd
Created By User
Notes
ID
Run Started	01/07/2019 22:14:56 UTC
Run Ended	01/07/2019 23:27:59 UTC
Sample Vol	20
Lid Temp	105
Protocol File Name	Unknown.prcl
Plate Setup File Name	DefaultPlate.pltd
Base Serial Number	CT031118
Optical Head Serial Number	785BR9482
CFX Manager Version	3.1.1517.0823.
Well group	All Wells
Amplification step	3
Melt step
Well	Fluor	Target	ID	Sample	Cq	RPLP0	dCt	Ave. dCt			Male	Ave. dCt	-1.15562
C01	FAM	Ang4	F WT	249	23.3109	28.9615	-5.65058	-5.51661			Ang4	dCt	ddCt	Fold Change	Ave. Fold	Std dev	Ttest
C02	FAM	Ang4			23.3425	28.7251	-5.38264			M WT	102	-1.95617	-0.800552	1.74177	1.12752	0.680286
C03	FAM	Ang4	M KO	107	22.6273	24.0749	-1.44754	-1.58267		M WT	113	-1.091	0.0646171	0.956199
C04	FAM	Ang4			22.2865	24.0043	-1.7178			M WT	115	-0.771698	0.383923	0.766351
C05	FAM	Ang4	M KO	108	23.9961	25.5293	-1.53322	-1.64736		M WT	178	-0.678654	0.476967	0.718486
C06	FAM	Ang4			23.4169	25.1784	-1.76149			M WT	56	-1.19805	-0.0424264	1.02984
C07	FAM	Ang4	M KO	109	21.4978	22.5566	-1.05882	-1.04148		M WT	63	-0.954813	0.200809	0.870063
C08	FAM	Ang4			21.4915	22.5157	-1.02413			M WT	65	-0.859838	0.295784	0.81463
C09	FAM	Ang4	M KO	179	23.1447	24.3149	-1.17016	-1.28665		M WT	M44	-1.96506	-0.809437	1.75253
C10	FAM	Ang4			22.4144	23.8176	-1.40314			M WT	M65	-2.79468	-1.63906	3.11462
C11	FAM	Ang4	M KO	274	24.2892	28.4567	-4.16745	-4.24962		M WT	M73	-0.473295	0.682326	0.62316
C12	FAM	Ang4			23.9488	28.2806	-4.33179			M WT	M78	-1.28931	-0.133684	1.09709
F01	FAM	Ang4	M KO	275	23.6647	26.2253	-2.5606	-2.53335		M WT	M81	-0.443067	0.712554	0.610239
F02	FAM	Ang4			24.0227	26.5288	-2.50611			M WT	M85	-1.27553	-0.119909	1.08667
F03	FAM	Ang4	F KO	111	21.6182	23.8138	-2.19561	-2.13188		M WT	F63	-0.427538	0.728084	0.603705
F04	FAM	Ang4			21.7664	23.8346	-2.06815			M KO	107	-1.58267	-0.427049	1.34448	1.93734	1.88686	0.132807
F05	FAM	Ang4	F KO	119	23.1611	24.6519	-1.49074	-1.58501		M KO	108	-1.64736	-0.491735	1.40614
F06	FAM	Ang4			22.5248	24.2041	-1.67928			M KO	109	-1.04148	0.114145	0.92393
F07	FAM	Ang4	F KO	176	22.1596	24.612	-2.45243	-2.44025		M KO	179	-1.28665	-0.131028	1.09507
F08	FAM	Ang4			22.3234	24.7515	-2.42808			M KO	274	-4.24962	-3.094	8.53859
F09	FAM	Ang4	F KO	248	21.8147	25.1425	-3.32772	-3.22997		M KO	275	-2.53335	-1.37773	2.5986
F10	FAM	Ang4			22.538	25.6702	-3.13222			M KO	M54	-2.03402	-0.8784	1.83833
F11	FAM	Ang4	M WT	102	21.0626	23.0909	-2.0283	-1.95617		M KO	M30	-2.21215	-1.05653	2.07992
F12	FAM	Ang4			21.4511	23.3352	-1.88405			M KO	M35	-2.60652	-1.4509	2.73378
G09	FAM	Ang4	M WT	113	22.9283	23.9904	-1.06205	-1.091		M KO	40	0.286023	1.44164	0.368147
G10	FAM	Ang4			23.1501	24.2701	-1.11996			M KO	42	-1.26253	-0.106911	1.07692
G11	FAM	Ang4	M WT	115	22.7449	23.4946	-0.749661	-0.771698		M KO	43	-3.14812	-1.99249	3.97924
G12	FAM	Ang4			23.3342	24.1279	-0.793735			M KO	45	-1.62984	-0.474221	1.38917
H09	FAM	Ang4	M WT	178	23.9719	24.591	-0.619029	-0.678654		M KO	53	0.505016	1.66064	0.316299
H10	FAM	Ang4			23.6105	24.3487	-0.73828			M KO	57	-0.142484	1.01314	0.495468
H11	FAM	Ang4	F WT	104	22.8334	29.7544	-6.92093	-6.8621		M KO	58	-3.38131	-2.22569	4.67733
H12	FAM	Ang4			23.4534	30.2567	-6.80327			M KO	64	-0.842981	0.31264	0.805167
C01	FAM	Ang4	F WT	105	22.3471	25.7719	-3.42484	-3.45752		M KO	67	-0.932088	0.223534	0.856465
C02	FAM	Ang4			22.5223	26.0125	-3.4902			M KO	68	-0.611088	0.544534	0.685613
C03	FAM	Ang4	F WT	106	22.2902	24.4044	-2.11428	-2.16548		M KO	M67	-1.36789	-0.212268	1.15851
C04	FAM	Ang4			21.4939	23.7106	-2.21668			M KO	M74	-0.57183	0.583791	0.667208
C05	FAM	Ang4	F WT	118	23.9039	26.5025	-2.59862	-2.42793		M KO	M87	-1.62573	-0.470104	1.38521
C06	FAM	Ang4			24.1203	26.3776	-2.25724			M KO	M88	-3.205	-2.04937	4.13926
C07	FAM	Ang4	M KO	M54	21.1956	23.2603	-2.06463	-2.03402
C08	FAM	Ang4			21.5829	23.5863	-2.00341				Female	Ave. dCt	-2.79467
C09	FAM	Ang4	M KO	M30	21.3394	23.616	-2.27658	-2.21215			Ang4	dCt	ddCt	Fold Change	Ave. Fold	Std dev	Ttest
C10	FAM	Ang4			21.1291	23.2768	-2.14771			F WT	249	-5.51661	-2.72194	6.5976	2.44459	4.60989
C11	FAM	Ang4	M KO	M35	20.4269	23.1267	-2.69979	-2.60652		F WT	104	-6.8621	-4.06743	16.7656
C12	FAM	Ang4			20.638	23.1513	-2.51325			F WT	105	-3.45752	-0.662855	1.58321
F01	FAM	Ang4	F WT	F65	21.7164	23.9935	-2.27704	-2.08737		F WT	106	-2.16548	0.629185	0.646542
F02	FAM	Ang4			21.7945	23.6922	-1.8977			F WT	118	-2.42793	0.36674	0.775533
F03	FAM	Ang4	F WT	F69	21.6126	24.4241	-2.81149	-2.8401		F WT	F65	-2.08737	0.707295	0.612468
F04	FAM	Ang4			21.4642	24.3329	-2.86872			F WT	F69	-2.8401	-0.045436	1.032
F05	FAM	Ang4	F KO	F67	20.1938	24.0734	-3.87958	-3.89914		F WT	F70	-2.83125	-0.0365797	1.02568
F06	FAM	Ang4			20.0945	24.0132	-3.9187			F WT	F92	-2.80639	-0.0117259	1.00816
F07	FAM	Ang4	F KO	F76	20.4007	22.9133	-2.51262	-2.4296		F WT	F38	-2.63709	0.15758	0.896528
F08	FAM	Ang4			20.7718	23.1184	-2.34659			F WT	F51	-0.441328	2.35334	0.195693
F09	FAM	Ang4	F KO	F78	21.2867	25.8369	-4.55011	-4.43047		F WT	F52	-0.866418	1.92825	0.262748
F10	FAM	Ang4			21.5484	25.8592	-4.31083			F WT	F59	-1.39109	1.40358	0.37799
F11	FAM	Ang4	F KO	F68	21.041	23.944	-2.90297	-2.96648		F KO	111	-2.13188	0.662786	0.631657	0.978439	0.863394	0.29019
F12	FAM	Ang4			21.0834	24.1134	-3.03			F KO	119	-1.58501	1.20966	0.432371
G09	FAM	Ang4	F WT	F70	19.1822	22.0239	-2.84166	-2.83125		F KO	176	-2.44025	0.354414	0.782187
G10	FAM	Ang4			19.5474	22.3682	-2.82083			F KO	248	-3.22997	-0.435302	1.35219
G11	FAM	Ang4	F WT	F92	19.2039	22.0675	-2.8636	-2.80639		F KO	F67	-3.89914	-1.10447	2.1502
G12	FAM	Ang4			19.4748	22.224	-2.74919			F KO	F76	-2.4296	0.365063	0.776435
H09	FAM	Ang4	M KO	40	27.1917	26.8785	0.313203	0.286023		F KO	F78	-4.43047	-1.6358	3.1076
H10	FAM	Ang4			27.3443	27.0855	0.258843			F KO	F68	-2.96648	-0.171816	1.12648
H11	FAM	Ang4	M KO	42	22.8756	24.0203	-1.14464	-1.26253		F KO	F35	-1.39727	1.3974	0.379613
H12	FAM	Ang4			22.6753	24.0557	-1.38043			F KO	F46	-0.763416	2.03125	0.244643
C01	FAM	Ang4	M KO	43	23.9768	27.1591	-3.18227	-3.14812		F KO	F48	-0.97397	1.8207	0.283084
C02	FAM	Ang4			23.2501	26.3641	-3.11396			F KO	F50	-1.72009	1.07458	0.474809
C03	FAM	Ang4	M KO	45	24.2577	26.1221	-1.86443	-1.62984
C04	FAM	Ang4			25.3579	26.7531	-1.39525
C05	FAM	Ang4	M KO	53	23.7346	23.2391	0.495493	0.505016
C06	FAM	Ang4			23.7636	23.2491	0.51454
C07	FAM	Ang4	M WT	56	22.3876	23.5654	-1.17772	-1.19805
C08	FAM	Ang4			21.8374	23.0558	-1.21838
C09	FAM	Ang4	M KO	57	23.7816	24.0372	-0.255615	-0.142484
C10	FAM	Ang4			23.6219	23.6513	-0.0293541
C11	FAM	Ang4	M KO	58	21.8371	25.1545	-3.31738	-3.38131
C12	FAM	Ang4			21.5524	24.9976	-3.44524
F01	FAM	Ang4	M WT	63	22.7737	23.71	-0.936262	-0.954813
F02	FAM	Ang4			22.9483	23.9217	-0.973363
F03	FAM	Ang4	M KO	64	23.3689	24.183	-0.814083	-0.842981
F04	FAM	Ang4			23.1925	24.0644	-0.871879
F05	FAM	Ang4	M WT	65	23.0947	24.0112	-0.916502	-0.859838
F06	FAM	Ang4			22.9098	23.713	-0.803173
F07	FAM	Ang4	M KO	67	23.7417	24.5447	-0.802977	-0.932088
F08	FAM	Ang4			23.0582	24.1194	-1.0612
F09	FAM	Ang4	M KO	68	23.6041	24.2741	-0.670031	-0.611088
F10	FAM	Ang4			23.4505	24.0027	-0.552144
F11	FAM	Ang4	M WT	M44	22.0629	24.0594	-1.99656	-1.96506
F12	FAM	Ang4			21.4918	23.4253	-1.93356
G09	FAM	Ang4	M WT	M65	22.301	25.0131	-2.71214	-2.79468
G10	FAM	Ang4			22.1256	25.0028	-2.87722
G11	FAM	Ang4	M WT	M73	25.0273	25.5097	-0.482457	-0.473295
G12	FAM	Ang4			25.6274	26.0915	-0.464134
H09	FAM	Ang4	M WT	M78	28.3103	29.7086	-1.39832	-1.28931
H10	FAM	Ang4			28.0444	29.2247	-1.18029
H11	FAM	Ang4	M WT	M81	24.218	24.6642	-0.446173	-0.443067
H12	FAM	Ang4			24.5594	24.9993	-0.439961
C01	FAM	Ang4	M WT	M85	24.158	25.3923	-1.2343	-1.27553
C02	FAM	Ang4			23.2906	24.6074	-1.31676
C03	FAM	Ang4	M KO	M67	22.3972	23.8093	-1.41207	-1.36789
C04	FAM	Ang4			22.3845	23.7082	-1.32371
C05	FAM	Ang4	M KO	M74	23.0343	23.5544	-0.52015	-0.57183
C06	FAM	Ang4			22.7125	23.336	-0.623511
C07	FAM	Ang4	M KO	M87	22.6758	24.3183	-1.64252	-1.62573
C08	FAM	Ang4			22.6633	24.2722	-1.60894
C09	FAM	Ang4	M KO	M88	24.2721	27.5381	-3.26605	-3.205
C10	FAM	Ang4			24.0009	27.1449	-3.14394
C11	FAM	Ang4	F WT	F38	22.14	24.665	-2.52499	-2.63709
C12	FAM	Ang4			21.7488	24.498	-2.74918
F01	FAM	Ang4	F WT	F51	22.8087	23.3764	-0.567782	-0.441328
F02	FAM	Ang4			22.9171	23.232	-0.314875
F03	FAM	Ang4	F WT	F52	22.3786	23.1957	-0.81713	-0.866418
F04	FAM	Ang4			22.4653	23.381	-0.915705
F05	FAM	Ang4	F WT	F59	22.7249	24.0652	-1.34023	-1.39109
F06	FAM	Ang4			22.6903	24.1323	-1.44194
F07	FAM	Ang4	F KO	F35	22.662	24.0134	-1.35139	-1.39727
F08	FAM	Ang4			23.2403	24.6835	-1.44315
F09	FAM	Ang4	F KO	F46	23.7052	24.5166	-0.811386	-0.763416
F10	FAM	Ang4			23.7176	24.4331	-0.715445
F11	FAM	Ang4	F KO	F48	22.3079	23.2842	-0.976324	-0.97397
F12	FAM	Ang4			22.6379	23.6096	-0.971615
G09	FAM	Ang4	F KO	F50	23.4562	25.0635	-1.60733	-1.72009
G10	FAM	Ang4			23.3786	25.2114	-1.83284
G11	FAM	Ang4	M WT	M63	22.677	23.1563	-0.479315	-0.427538
G12	FAM	Ang4			23.0238	23.3995	-0.37576
C01	Cy5	Pla2g4c	F WT	249	24.4079	28.9615	-4.55356	-4.37592			Male	Ave. dCt	4.36529
C02	Cy5	Pla2g4c			24.5268	28.7251	-4.19829				Pla2g4c	dCt	ddCt	Fold Change	Ave. Fold	Std dev	Ttest
C03	Cy5	Pla2g4c	M KO	107	30.2026	24.0749	6.12772	6.10039		M WT	102	3.74541	-0.61988	1.53675	1.53272	1.95203
C04	Cy5	Pla2g4c			30.0773	24.0043	6.07306			M WT	113	2.91405	-1.45123	2.73442
C05	Cy5	Pla2g4c	M KO	108	27.4777	25.5293	1.94842	1.77847		M WT	115	4.08414	-0.281146	1.21516
C06	Cy5	Pla2g4c			26.787	25.1784	1.60852			M WT	178	5.14797	0.782683	0.581285
C07	Cy5	Pla2g4c	M KO	109	25.3991	22.5566	2.84251	2.89768		M WT	56	5.00396	0.638671	0.642304
C08	Cy5	Pla2g4c			25.4685	22.5157	2.95285			M WT	63	1.40314	-2.96214	7.79281
C09	Cy5	Pla2g4c	M KO	179	29.6455	24.3149	5.33059	5.15609		M WT	65	4.55938	0.194096	0.874121
C10	Cy5	Pla2g4c			28.7992	23.8176	4.98159			M WT	M44	4.43903	0.0737472	0.950167
C11	Cy5	Pla2g4c	M KO	274	26.6506	28.4567	-1.80609	-2.20149		M WT	M65	5.24067	0.875384	0.545109
C12	Cy5	Pla2g4c			25.6837	28.2806	-2.59689			M WT	M73	5.26401	0.898724	0.536361
F01	Cy5	Pla2g4c	M KO	275	28.7608	26.2253	2.53548	3.11037		M WT	M78	4.91271	0.547428	0.684239
F02	Cy5	Pla2g4c			30.2141	26.5288	3.68526			M WT	M81	5.55497	1.18968	0.438399
F03	Cy5	Pla2g4c	F KO	111	28.7719	23.8138	4.95807	5.06697		M WT	M85	3.00522	-1.36006	2.56696
F04	Cy5	Pla2g4c			29.0104	23.8346	5.17587			M WT	F63	5.83933	1.47405	0.359971
F05	Cy5	Pla2g4c	F KO	119	30.1354	24.6519	5.48355	5.27955		M KO	107	6.10039	1.7351	0.300388	71.9018	255.48	0.312457
F06	Cy5	Pla2g4c			29.2797	24.2041	5.07556			M KO	108	1.77847	-2.58681	6.0077
F07	Cy5	Pla2g4c	F KO	176	24.2544	24.612	-0.357632	-0.34684		M KO	109	2.89768	-1.46761	2.76563
F08	Cy5	Pla2g4c			24.4154	24.7515	-0.336049			M KO	179	5.15609	0.790808	0.57802
F09	Cy5	Pla2g4c	F KO	248	23.3402	25.1425	-1.80222	-1.64336		M KO	274	-2.20149	-6.56678	94.7974
F10	Cy5	Pla2g4c			24.1857	25.6702	-1.48449			M KO	275	3.11037	-1.25491	2.38653
F11	Cy5	Pla2g4c	M WT	102	27.2288	23.0909	4.13784	3.74541		M KO	M54	2.0914	-2.27388	4.83622
F12	Cy5	Pla2g4c			26.6881	23.3352	3.35297			M KO	M30	5.06902	0.703731	0.613982
G09	Cy5	Pla2g4c	M WT	113	26.9208	23.9904	2.93039	2.91405		M KO	M35	4.54768	0.182395	0.881239
G10	Cy5	Pla2g4c			27.1678	24.2701	2.89772			M KO	40	6.77455	2.40927	0.188251
G11	Cy5	Pla2g4c	M WT	115	27.7288	23.4946	4.23421	4.08414		M KO	42	5.02416	0.658873	0.633373
G12	Cy5	Pla2g4c			28.062	24.1279	3.93407			M KO	43	0.260527	-4.10476	17.205
H09	Cy5	Pla2g4c	M WT	178	29.7802	24.591	5.18928	5.14797		M KO	45	3.18183	-1.18345	2.2712
H10	Cy5	Pla2g4c			29.4554	24.3487	5.10666			M KO	53	5.09345	0.728168	0.60367
H11	Cy5	Pla2g4c	F WT	104	23.541	29.7544	-6.21337	-6.07706		M KO	57	5.14566	0.780371	0.582217
H12	Cy5	Pla2g4c			24.316	30.2567	-5.94074			M KO	58	-3.8815	-8.24678	303.759
C01	Cy5	Pla2g4c	F WT	105	24.1589	25.7719	-1.61303	-1.51083		M KO	64	4.33801	-0.0272756	1.01909
C02	Cy5	Pla2g4c			24.6038	26.0125	-1.40864			M KO	67	4.77565	0.410367	0.752432
C03	Cy5	Pla2g4c	F WT	106	29.932	24.4044	5.5276	5.49114		M KO	68	2.69527	-1.67001	3.18217
C04	Cy5	Pla2g4c			29.1653	23.7106	5.45468			M KO	M67	3.78722	-0.578062	1.49284
C05	Cy5	Pla2g4c	F WT	118	31.6168	26.5025	5.11429	5.18677		M KO	M74	4.21204	-0.153246	1.11207
C06	Cy5	Pla2g4c			31.6368	26.3776	5.25925			M KO	M87	3.17059	-1.19469	2.28896
C07	Cy5	Pla2g4c	M KO	M54	25.3113	23.2603	2.05107	2.0914		M KO	M88	-5.87011	-10.2354	1205.48
C08	Cy5	Pla2g4c			25.718	23.5863	2.13174
C09	Cy5	Pla2g4c	M KO	M30	28.7508	23.616	5.13482	5.06902			Female	Ave. dCt	1.18765
C10	Cy5	Pla2g4c			28.28	23.2768	5.00321				Pla2g4c	dCt	ddCt	Fold Change	Ave. Fold	Std dev	Ttest
C11	Cy5	Pla2g4c	M KO	M35	27.5855	23.1267	4.45883	4.54768		F WT	249	-4.37592	-5.56357	47.2936	26.3857	53.7175
C12	Cy5	Pla2g4c			27.7878	23.1513	4.63653			F WT	104	-6.07706	-7.26471	153.778
F01	Cy5	Pla2g4c	F WT	F65	25.2509	23.9935	1.25746	1.39846		F WT	105	-1.51083	-2.69849	6.4912
F02	Cy5	Pla2g4c			25.2316	23.6922	1.53945			F WT	106	5.49114	4.30349	0.0506432
F03	Cy5	Pla2g4c	F WT	F69	27.1918	24.4241	2.76771	2.75022		F WT	118	5.18677	3.99912	0.0625382
F04	Cy5	Pla2g4c			27.0656	24.3329	2.73274			F WT	F65	1.39846	0.210804	0.864055
F05	Cy5	Pla2g4c	F KO	F67	26.6595	24.0734	2.58608	2.48931		F WT	F69	2.75022	1.56257	0.338547
F06	Cy5	Pla2g4c			26.4057	24.0132	2.39254			F WT	F70	3.63941	2.45176	0.182787
F07	Cy5	Pla2g4c	F KO	F76	26.0314	22.9133	3.11811	3.23083		F WT	F92	3.63753	2.44988	0.183026
F08	Cy5	Pla2g4c			26.462	23.1184	3.34356			F WT	F38	3.78722	2.59957	0.164987
F09	Cy5	Pla2g4c	F KO	F78	28.6928	25.8369	2.85594	2.93406		F WT	F51	4.21204	3.02439	0.122905
F10	Cy5	Pla2g4c			28.8714	25.8592	3.01217			F WT	F52	3.17059	1.98294	0.252974
F11	Cy5	Pla2g4c	F KO	F68	26.7761	23.944	2.8321	2.77209		F WT	F59	-5.87011	-7.05776	133.229
F12	Cy5	Pla2g4c			26.8255	24.1134	2.71207			F KO	111	5.06697	3.87932	0.0679529	2.34296	4.72868	0.136624
G09	Cy5	Pla2g4c	F WT	F70	25.6599	22.0239	3.63603	3.63941		F KO	119	5.27955	4.0919	0.0586428
G10	Cy5	Pla2g4c			26.011	22.3682	3.6428			F KO	176	-0.34684	-1.53449	2.89686
G11	Cy5	Pla2g4c	F WT	F92	25.5889	22.0675	3.52138	3.63753		F KO	248	-1.64336	-2.83101	7.11571
G12	Cy5	Pla2g4c			25.9777	22.224	3.75369			F KO	F67	2.48931	1.30166	0.405658
H09	Cy5	Pla2g4c	M KO	40	33.9323	26.8785	7.05379	6.77455		F KO	F76	3.23083	2.04318	0.242628
H10	Cy5	Pla2g4c			33.5808	27.0855	6.49532			F KO	F78	2.93406	1.7464	0.298044
H11	Cy5	Pla2g4c	M KO	42	29.0964	24.0203	5.07611	5.02416		F KO	F68	2.77209	1.58444	0.333455
H12	Cy5	Pla2g4c			29.0279	24.0557	4.97221			F KO	F35	3.35351	2.16586	0.222849
C01	Cy5	Pla2g4c	M KO	43	27.3993	27.1591	0.240245	0.260527		F KO	F46	2.93548	1.74783	0.297749
C02	Cy5	Pla2g4c			26.6449	26.3641	0.280809			F KO	F48	2.94106	1.75341	0.2966
C03	Cy5	Pla2g4c	M KO	45	29.0073	26.1221	2.88524	3.18183		F KO	F50	-2.80143	-3.98908	15.8794
C04	Cy5	Pla2g4c			30.2315	26.7531	3.47842
C05	Cy5	Pla2g4c	M KO	53	28.344	23.2391	5.1049	5.09345
C06	Cy5	Pla2g4c			28.3311	23.2491	5.08201
C07	Cy5	Pla2g4c	M WT	56	28.6007	23.5654	5.03535	5.00396
C08	Cy5	Pla2g4c			28.0284	23.0558	4.97257
C09	Cy5	Pla2g4c	M KO	57	28.9673	24.0372	4.93013	5.14566
C10	Cy5	Pla2g4c			29.0124	23.6513	5.36118
C11	Cy5	Pla2g4c	M KO	58	21.3201	25.1545	-3.83442	-3.8815
C12	Cy5	Pla2g4c			21.0691	24.9976	-3.92857
F01	Cy5	Pla2g4c	M WT	63	25.0872	23.71	1.37723	1.40314
F02	Cy5	Pla2g4c			25.3507	23.9217	1.42905
F03	Cy5	Pla2g4c	M KO	64	28.5409	24.183	4.35784	4.33801
F04	Cy5	Pla2g4c			28.3826	24.0644	4.31818
F05	Cy5	Pla2g4c	M WT	65	28.461	24.0112	4.44978	4.55938
F06	Cy5	Pla2g4c			28.382	23.713	4.66899
F07	Cy5	Pla2g4c	M KO	67	29.5627	24.5447	5.01804	4.77565
F08	Cy5	Pla2g4c			28.6527	24.1194	4.53327
F09	Cy5	Pla2g4c	M KO	68	26.9114	24.2741	2.63733	2.69527
F10	Cy5	Pla2g4c			26.7559	24.0027	2.75322
F11	Cy5	Pla2g4c	M WT	M44	28.5304	24.0594	4.47092	4.43903
F12	Cy5	Pla2g4c			27.8325	23.4253	4.40715
G09	Cy5	Pla2g4c	M WT	M65	30.3617	25.0131	5.34863	5.24067
G10	Cy5	Pla2g4c			30.1355	25.0028	5.13271
G11	Cy5	Pla2g4c	M WT	M73	30.5646	25.5097	5.05483	5.26401
G12	Cy5	Pla2g4c			31.5647	26.0915	5.47319
H09	Cy5	Pla2g4c	M WT	M78	34.7526	29.7086	5.04401	4.91271
H10	Cy5	Pla2g4c			34.0061	29.2247	4.78141
H11	Cy5	Pla2g4c	M WT	M81	30.1572	24.6642	5.49299	5.55497
H12	Cy5	Pla2g4c			30.6163	24.9993	5.61695
C01	Cy5	Pla2g4c	M WT	M85	28.598	25.3923	3.20568	3.00522
C02	Cy5	Pla2g4c			27.4121	24.6074	2.80476
C03	Cy5	Pla2g4c	M KO	M67	27.6512	23.8093	3.84192	3.78722
C04	Cy5	Pla2g4c			27.4408	23.7082	3.73253
C05	Cy5	Pla2g4c	M KO	M74	27.758	23.5544	4.20354	4.21204
C06	Cy5	Pla2g4c			27.5566	23.336	4.22054
C07	Cy5	Pla2g4c	M KO	M87	27.4652	24.3183	3.14696	3.17059
C08	Cy5	Pla2g4c			27.4664	24.2722	3.19422
C09	Cy5	Pla2g4c	M KO	M88	21.5819	27.5381	-5.95622	-5.87011
C10	Cy5	Pla2g4c			21.3609	27.1449	-5.784
C11	Cy5	Pla2g4c	F WT	F38	23.3514	24.665	-1.3136	-1.47867
C12	Cy5	Pla2g4c			22.8542	24.498	-1.64374
F01	Cy5	Pla2g4c	F WT	F51	25.5073	23.3764	2.13083	2.27033
F02	Cy5	Pla2g4c			25.6419	23.232	2.40983
F03	Cy5	Pla2g4c	F WT	F52	27.0147	23.1957	3.81897	3.74963
F04	Cy5	Pla2g4c			27.0613	23.381	3.68029
F05	Cy5	Pla2g4c	F WT	F59	27.1168	24.0652	3.05164	3.00011
F06	Cy5	Pla2g4c			27.0808	24.1323	2.94858
F07	Cy5	Pla2g4c	F KO	F35	27.3386	24.0134	3.32521	3.35351
F08	Cy5	Pla2g4c			28.0653	24.6835	3.38182
F09	Cy5	Pla2g4c	F KO	F46	27.3304	24.5166	2.81378	2.93548
F10	Cy5	Pla2g4c			27.4902	24.4331	3.05719
F11	Cy5	Pla2g4c	F KO	F48	26.2108	23.2842	2.92665	2.94106
F12	Cy5	Pla2g4c			26.565	23.6096	2.95547
G09	Cy5	Pla2g4c	F KO	F50	22.4558	25.0635	-2.60778	-2.80143
G10	Cy5	Pla2g4c			22.2163	25.2114	-2.99508
G11	Cy5	Pla2g4c	M WT	M63	28.8878	23.1563	5.73149	5.83933
G12	Cy5	Pla2g4c			29.3467	23.3995	5.94718
B01	FAM	Slfn1	F WT	249	36.3167	29.2816	7.03512	7.24284			Male	Ave. dCt	6.88235
B02	FAM	Slfn1			36.6059	29.1554	7.45056				Slfn1	dCt	ddCt	Fold Change	Ave. Fold	Std dev	Ttest
B03	FAM	Slfn1	M KO	107	32.3299	24.5205	7.80946	8.05193		M WT	102	5.56094	-1.32142	2.49911	1.1789	0.696529
B04	FAM	Slfn1			32.7034	24.409	8.2944			M WT	113	6.81636	-0.0659918	1.0468
B05	FAM	Slfn1	M KO	108	32.8832	25.3475	7.53578	7.48137		M WT	115	6.33147	-0.550883	1.46498
B06	FAM	Slfn1			33.4711	26.0442	7.42696			M WT	178	6.10217	-0.780186	1.71735
B07	FAM	Slfn1	M KO	109	31.1928	23.0126	8.1802	8.16639		M WT	56	6.00032	-0.882028	1.84296
B08	FAM	Slfn1			30.9181	22.7655	8.15258			M WT	63	6.69556	-0.186789	1.13823
B09	FAM	Slfn1	M KO	179	30.7781	23.9588	6.81937	6.84069		M WT	65	7.64505	0.762701	0.589392
B10	FAM	Slfn1			30.3063	23.4443	6.86202			M WT	M44	7.82706	0.944704	0.519536
B11	FAM	Slfn1	M KO	274	35.0033	29.0192	5.98411	6.00158		M WT	M65	7.57971	0.697359	0.6167
B12	FAM	Slfn1			34.8588	28.8398	6.01904			M WT	M73	6.68534	-0.197013	1.14632
E01	FAM	Slfn1	M KO	275	33.0431	25.9102	7.13283	7.23398		M WT	M78	7.75976	0.877411	0.544343
E02	FAM	Slfn1			33.7723	26.4372	7.33514			M WT	M81	5.65631	-1.22604	2.33924
E03	FAM	Slfn1	F KO	111	31.753	24.1756	7.57741	7.68111		M WT	M85	7.60506	0.722707	0.60596
E04	FAM	Slfn1			32.0044	24.2196	7.78481			M WT	F63	8.08782	1.20547	0.433629
E05	FAM	Slfn1	F KO	119	30.2112	24.5798	5.63138	5.58909		M KO	107	8.05193	1.16957	0.444552	1.66302	1.17502	0.171792
E06	FAM	Slfn1			30.1885	24.6417	5.54681			M KO	108	7.48137	0.599021	0.660202
E07	FAM	Slfn1	F KO	176	30.6803	24.495	6.18534	6.2363		M KO	109	8.16639	1.28404	0.410645
E08	FAM	Slfn1			31.3171	25.0298	6.28725			M KO	179	6.84069	-0.0416586	1.0293
E09	FAM	Slfn1	F KO	248	32.2436	25.4931	6.75051	6.67813		M KO	274	6.00158	-0.880776	1.84136
E10	FAM	Slfn1			32.166	25.5603	6.60576			M KO	275	7.23398	0.351632	0.783697
E11	FAM	Slfn1	M WT	102	28.5597	23.1112	5.44844	5.56094		M KO	M54	5.24536	-1.63699	3.11016
E12	FAM	Slfn1			28.9647	23.2913	5.67343			M KO	M30	4.89779	-1.98456	3.95741
G05	FAM	Slfn1	M WT	113	30.6543	24.065	6.58936	6.81636		M KO	M35	6.1878	-0.694556	1.61839
G06	FAM	Slfn1			31.2917	24.2483	7.04336			M KO	40	7.23665	0.354299	0.78225
G07	FAM	Slfn1	M WT	115	29.7038	23.3058	6.39802	6.33147		M KO	42	4.93083	-1.95152	3.86781
G08	FAM	Slfn1			29.4988	23.2338	6.26492			M KO	43	6.9216	0.0392514	0.97316
H05	FAM	Slfn1	M WT	178	30.2117	24.1888	6.02285	6.10217		M KO	45	6.91573	0.0333769	0.97713
H06	FAM	Slfn1			30.3777	24.1962	6.18148			M KO	53	6.2491	-0.633249	1.55105
H07	FAM	Slfn1	F WT	104	38.1563	29.5166	8.63973	8.14418		M KO	57	7.40528	0.522926	0.695959
H08	FAM	Slfn1			37.3244	29.6758	7.64864			M KO	58	4.79528	-2.08707	4.24886
B01	FAM	Slfn1	F WT	105	34.2269	26.0928	8.13412	8.02192		M KO	64	6.82815	-0.0542013	1.03828
B02	FAM	Slfn1			33.7619	25.8522	7.90971			M KO	67	7.90121	1.01886	0.493506
B03	FAM	Slfn1	F WT	106	32.655	24.6209	8.03414	7.90262		M KO	68	6.06359	-0.818766	1.7639
B04	FAM	Slfn1			32.0828	24.3117	7.7711			M KO	M67	6.42106	-0.461294	1.37678
B05	FAM	Slfn1	F WT	118	33.2114	26.5538	6.65766	6.36809		M KO	M74	5.77197	-1.11039	2.15903
B06	FAM	Slfn1			32.5915	26.513	6.07852			M KO	M87	6.19866	-0.683691	1.60624
B07	FAM	Slfn1	M KO	M54	28.8343	23.5845	5.24984	5.24536		M KO	M88	5.36646	-1.51589	2.85976
B08	FAM	Slfn1			29.2945	24.0536	5.24089
B09	FAM	Slfn1	M KO	M30	28.2458	23.2904	4.95539	4.89779			Female	Ave. dCt	6.88857
B10	FAM	Slfn1			28.2841	23.4439	4.8402				Slfn1	dCt	ddCt	Fold Change	Ave. Fold	Std dev	Ttest
B11	FAM	Slfn1	M KO	M35	29.1366	22.927	6.20965	6.1878		F WT	249	7.24284	0.35427	0.782266	1.48611	1.64071
B12	FAM	Slfn1			29.2902	23.1243	6.16595			F WT	104	8.14418	1.25561	0.418816
E01	FAM	Slfn1	F WT	F65	28.3324	23.9446	4.38785	4.32975		F WT	105	8.02192	1.13334	0.455858
E02	FAM	Slfn1			28.1306	23.859	4.27166			F WT	106	7.90262	1.01404	0.495156
E03	FAM	Slfn1	F WT	F69	28.3788	23.5379	4.84091	4.85049		F WT	118	6.36809	-0.520482	1.43443
E04	FAM	Slfn1			28.9078	24.0477	4.86008			F WT	F65	4.32975	-2.55882	5.89225
E05	FAM	Slfn1	F KO	F67	28.8475	23.9978	4.84968	4.61503		F WT	F69	4.85049	-2.03808	4.10698
E06	FAM	Slfn1			28.1048	23.7244	4.38039			F WT	F70	6.66691	-0.221658	1.16607
E07	FAM	Slfn1	F KO	F76	28.4229	22.8583	5.56454	5.55971		F WT	F92	6.79603	-0.0925374	1.06624
E08	FAM	Slfn1			28.165	22.6102	5.55487			F WT	F38	8.87765	1.98907	0.251901
E09	FAM	Slfn1	F KO	F78	30.4135	25.4219	4.99162	5.18031		F WT	F51	6.78837	-0.100204	1.07193
E10	FAM	Slfn1			31.1782	25.8092	5.36899			F WT	F52	6.99261	0.104034	0.930428
E11	FAM	Slfn1	F KO	F68	28.8493	23.7518	5.09746	5.04525		F WT	F59	6.56997	-0.318597	1.24712
E12	FAM	Slfn1			28.8884	23.8953	4.99305			F KO	111	7.68111	0.792537	0.577328	1.95653	1.37504	0.447179
G05	FAM	Slfn1	F WT	F70	28.1807	21.4955	6.68527	6.66691		F KO	119	5.58909	-1.29948	2.4614
G06	FAM	Slfn1			28.1996	21.5511	6.64856			F KO	176	6.2363	-0.652276	1.57165
G07	FAM	Slfn1	F WT	F92	29.0488	22.2085	6.84024	6.79603		F KO	248	6.67813	-0.21044	1.15704
G08	FAM	Slfn1			28.9454	22.1936	6.75183			F KO	F67	4.61503	-2.27354	4.83507
H05	FAM	Slfn1	M KO	40	33.5887	26.6016	6.98704	7.23665		F KO	F76	5.55971	-1.32887	2.51205
H06	FAM	Slfn1			34.0148	26.5285	7.48626			F KO	F78	5.18031	-1.70826	3.26767
H07	FAM	Slfn1	M KO	42	28.3726	23.4845	4.88811	4.93083		F KO	F68	5.04525	-1.84332	3.58835
H08	FAM	Slfn1			28.3597	23.3861	4.97356			F KO	F35	7.70479	0.816222	0.567927
B01	FAM	Slfn1	M KO	43	34.1233	27.0116	7.1117	6.9216		F KO	F46	6.75713	-0.131447	1.09539
B02	FAM	Slfn1			33.0403	26.3088	6.73151			F KO	F48	6.74256	-0.146008	1.1065
B03	FAM	Slfn1	M KO	45	33.5596	26.442	7.11762	6.91573		F KO	F50	7.32694	0.438372	0.737967
B04	FAM	Slfn1			33.553	26.8391	6.71384
B05	FAM	Slfn1	M KO	53	29.1118	22.9618	6.14995	6.2491
B06	FAM	Slfn1			30.0791	23.7308	6.34826
B07	FAM	Slfn1	M WT	56	29.25	23.2015	6.04858	6.00032
B08	FAM	Slfn1			29.6008	23.6487	5.95207
B09	FAM	Slfn1	M KO	57	31.1192	23.7819	7.33729	7.40528
B10	FAM	Slfn1			31.2194	23.7462	7.47326
B11	FAM	Slfn1	M KO	58	30.9974	26.1048	4.89264	4.79528
B12	FAM	Slfn1			30.2554	25.5575	4.69792
E01	FAM	Slfn1	M WT	63	30.535	23.9208	6.61418	6.69556
E02	FAM	Slfn1			30.5531	23.7762	6.77694
E03	FAM	Slfn1	M KO	64	30.6732	23.9492	6.72396	6.82815
E04	FAM	Slfn1			31.0462	24.1139	6.93235
E05	FAM	Slfn1	M WT	65	31.0676	23.5078	7.5598	7.64505
E06	FAM	Slfn1			31.858	24.1276	7.73031
E07	FAM	Slfn1	M KO	67	32.7067	24.8924	7.81431	7.90121
E08	FAM	Slfn1			32.7046	24.7164	7.98811
E09	FAM	Slfn1	M KO	68	29.7235	23.8149	5.90861	6.06359
E10	FAM	Slfn1			30.2717	24.0532	6.21856
E11	FAM	Slfn1	M WT	M44	30.9765	23.1168	7.85965	7.82706
E12	FAM	Slfn1			31.6965	23.902	7.79446
G05	FAM	Slfn1	M WT	M65	33.1552	25.2366	7.91862	7.57971
G06	FAM	Slfn1			31.6897	24.4489	7.2408
G07	FAM	Slfn1	M WT	M73	32.3117	25.5646	6.74715	6.68534
G08	FAM	Slfn1			31.8881	25.2646	6.62353
H05	FAM	Slfn1	M WT	M78	36.9559	29.1395	7.81639	7.75976
H06	FAM	Slfn1			36.7833	29.0802	7.70314
H07	FAM	Slfn1	M WT	M81	30.099	24.5712	5.52782	5.65631
H08	FAM	Slfn1			29.9098	24.125	5.7848
B01	FAM	Slfn1	M WT	M85	33.0533	25.31	7.74321	7.60506
B02	FAM	Slfn1			32.0159	24.549	7.46691
B03	FAM	Slfn1	M KO	M67	30.4417	24.0668	6.37485	6.42106
B04	FAM	Slfn1			31.0935	24.6263	6.46726
B05	FAM	Slfn1	M KO	M74	29.8298	24.0144	5.8154	5.77197
B06	FAM	Slfn1			29.3296	23.6011	5.72854
B07	FAM	Slfn1	M KO	M87	30.0956	23.8653	6.23026	6.19866
B08	FAM	Slfn1			30.4963	24.3292	6.16707
B09	FAM	Slfn1	M KO	M88	32.2351	26.949	5.28612	5.36646
B10	FAM	Slfn1			32.6046	27.1578	5.4468
B11	FAM	Slfn1	F WT	F38	32.9346	24.3919	8.54267	8.87765
B12	FAM	Slfn1			34.2596	25.047	9.21262
E01	FAM	Slfn1	F WT	F51	29.692	22.9352	6.75686	6.78837
E02	FAM	Slfn1			29.6422	22.8224	6.81987
E03	FAM	Slfn1	F WT	F52	30.1186	23.0063	7.1123	6.99261
E04	FAM	Slfn1			29.7934	22.9205	6.87291
E05	FAM	Slfn1	F WT	F59	30.6313	24.1344	6.49691	6.56997
E06	FAM	Slfn1			30.746	24.103	6.64304
E07	FAM	Slfn1	F KO	F35	31.3695	23.8651	7.50441	7.70479
E08	FAM	Slfn1			32.2866	24.3815	7.90518
E09	FAM	Slfn1	F KO	F46	30.4726	23.7066	6.76603	6.75713
E10	FAM	Slfn1			31.0415	24.2933	6.74822
E11	FAM	Slfn1	F KO	F48	29.3636	22.7225	6.64114	6.74256
E12	FAM	Slfn1			30.0386	23.1946	6.84398
G05	FAM	Slfn1	F KO	F50	32.05	24.7396	7.31037	7.32694
G06	FAM	Slfn1			32.1411	24.7975	7.34352
G07	FAM	Slfn1	M WT	M63	30.5327	22.253	8.27966	8.08782
G08	FAM	Slfn1			30.7832	22.8872	7.89598
A01	HEX	Slfn2	F WT	249	30.4364	29.2816	1.15481	1.37194			Male	Ave. dCt	0.340995
A02	HEX	Slfn2			30.7444	29.1554	1.58908				Slfn2	dCt	ddCt	Fold Change	Ave. Fold	Std dev	Ttest
A03	HEX	Slfn2	M KO	107	27.182	24.5205	2.6615	2.82121		M WT	102	0.0973216	-0.243674	1.184	1.17502	0.655357
A04	HEX	Slfn2			27.3899	24.409	2.98092			M WT	113	0.652029	0.311033	0.806064
A05	HEX	Slfn2	M KO	108	27.1312	25.3475	1.7837	1.63824		M WT	115	0.199358	-0.141638	1.10316
A06	HEX	Slfn2			27.537	26.0442	1.49278			M WT	178	-0.676412	-1.01741	2.02428
A07	HEX	Slfn2	M KO	109	25.8473	23.0126	2.83471	3.24634		M WT	56	0.634672	0.293677	0.81582
A08	HEX	Slfn2			26.4235	22.7655	3.65797			M WT	63	0.357919	0.016924	0.988338
A09	HEX	Slfn2	M KO	179	24.6244	23.9588	0.665662	0.597232		M WT	65	1.25871	0.917719	0.529345
A10	HEX	Slfn2			23.9731	23.4443	0.528802			M WT	M44	-1.07059	-1.41158	2.66029
A11	HEX	Slfn2	M KO	274	30.064	29.0192	1.04479	1.16192		M WT	M65	0.734559	0.393563	0.761247
A12	HEX	Slfn2			30.1188	28.8398	1.27904			M WT	M73	-0.623651	-0.964646	1.95158
D01	HEX	Slfn2	M KO	275	27.8904	25.9102	1.98019	1.78616		M WT	M78	0.0841585	-0.256837	1.19486
D02	HEX	Slfn2			28.0293	26.4372	1.59213			M WT	M81	-0.183314	-0.524309	1.43824
D03	HEX	Slfn2	F KO	111	25.487	24.1756	1.3114	1.15621		M WT	M85	0.685628	0.344633	0.787509
D04	HEX	Slfn2			25.2206	24.2196	1.00101			M WT	F63	2.62354	2.28254	0.205535
D05	HEX	Slfn2	F KO	119	24.0437	24.5798	-0.536117	-0.597748		M KO	107	2.82121	2.48021	0.179218	0.952817	0.528875	0.265348
D06	HEX	Slfn2			23.9823	24.6417	-0.65938			M KO	108	1.63824	1.29725	0.406902
D07	HEX	Slfn2	F KO	176	25.4173	24.495	0.922288	0.395982		M KO	109	3.24634	2.90534	0.133476
D08	HEX	Slfn2			24.8995	25.0298	-0.130324			M KO	179	0.597232	0.256237	0.837269
D09	HEX	Slfn2	F KO	248	28.0302	25.4931	2.53704	2.27051		M KO	274	1.16192	0.820922	0.56608
D10	HEX	Slfn2			27.5643	25.5603	2.00398			M KO	275	1.78616	1.44516	0.367251
D11	HEX	Slfn2	M WT	102	23.249	23.1112	0.137761	0.0973216		M KO	M54	-0.558107	-0.899103	1.86491
D12	HEX	Slfn2			23.3482	23.2913	0.056882			M KO	M30	-0.148623	-0.489618	1.40407
G01	HEX	Slfn2	M WT	113	24.6548	24.065	0.589811	0.652029		M KO	M35	1.14153	0.800538	0.574135
G02	HEX	Slfn2			24.9626	24.2483	0.714247			M KO	40	-0.331514	-0.672509	1.59384
G03	HEX	Slfn2	M WT	115	23.2083	23.3058	-0.0974701	0.199358		M KO	42	0.00328008	-0.337715	1.26375
G04	HEX	Slfn2			23.73	23.2338	0.496185			M KO	43	-0.0856453	-0.426641	1.3441
H01	HEX	Slfn2	M WT	178	23.3512	24.1888	-0.837669	-0.676412		M KO	45	0.28957	-0.0514255	1.03629
H02	HEX	Slfn2			23.681	24.1962	-0.515156			M KO	53	0.447848	0.106852	0.928612
H03	HEX	Slfn2	F WT	104	31.3038	29.5166	1.7873	2.14573		M KO	57	1.68024	1.33925	0.395227
H04	HEX	Slfn2			32.1799	29.6758	2.50416			M KO	58	-0.579371	-0.920367	1.8926
A01	HEX	Slfn2	F WT	105	27.8509	26.0928	1.75815	2.04394		M KO	64	0.430652	0.0896566	0.939746
A02	HEX	Slfn2			28.182	25.8522	2.32973			M KO	67	1.33206	0.991069	0.503105
A03	HEX	Slfn2	F WT	106	25.8965	24.6209	1.27561	1.89569		M KO	68	0.528995	0.188	0.877822
A04	HEX	Slfn2			26.8275	24.3117	2.51577			M KO	M67	0.140483	-0.200512	1.14911
A05	HEX	Slfn2	F WT	118	26.0773	26.5538	-0.476518	0.0683736		M KO	M74	0.601985	0.26099	0.834515
A06	HEX	Slfn2			27.1262	26.513	0.613265			M KO	M87	0.357615	0.01662	0.988546
A07	HEX	Slfn2	M KO	M54	23.5772	23.5845	-0.00728527	-0.558107		M KO	M88	-0.534174	-0.875169	1.83422
A08	HEX	Slfn2			22.9447	24.0536	-1.10893
A09	HEX	Slfn2	M KO	M30	23.4071	23.2904	0.116634	-0.148623			Female	Ave. dCt	0.69314
A10	HEX	Slfn2			23.03	23.4439	-0.41388				Slfn2	dCt	ddCt	Fold Change	Ave. Fold	Std dev	Ttest
A11	HEX	Slfn2	M KO	M35	24.1945	22.927	1.26749	1.14153		F WT	249	1.37194	0.678802	0.624684	1.2551	0.842066
A12	HEX	Slfn2			24.1398	23.1243	1.01558			F WT	104	2.14573	1.45259	0.365365
D01	HEX	Slfn2	F WT	F65	23.0554	23.9446	-0.889207	-0.842747		F WT	105	2.04394	1.3508	0.392074
D02	HEX	Slfn2			23.0627	23.859	-0.796286			F WT	106	1.89569	1.20255	0.434506
D03	HEX	Slfn2	F WT	F69	23.694	23.5379	0.156097	-0.468341		F WT	118	0.0683736	-0.624767	1.54196
D04	HEX	Slfn2			22.9549	24.0477	-1.09278			F WT	F65	-0.842747	-1.53589	2.89967
D05	HEX	Slfn2	F KO	F67	22.4748	23.9978	-1.52301	-1.4659		F WT	F69	-0.468341	-1.16148	2.23687
D06	HEX	Slfn2			22.3157	23.7244	-1.40878			F WT	F70	0.563867	-0.129273	1.09374
D07	HEX	Slfn2	F KO	F76	22.2618	22.8583	-0.596501	-0.0147704		F WT	F92	-0.389058	-1.0822	2.11726
D08	HEX	Slfn2			23.1771	22.6102	0.56696			F WT	F38	1.05224	0.359097	0.779653
D09	HEX	Slfn2	F KO	F78	25.251	25.4219	-0.170924	-0.558036		F WT	F51	-0.375667	-1.06881	2.0977
D10	HEX	Slfn2			24.864	25.8092	-0.945147			F WT	F52	1.43324	0.740103	0.598697
D11	HEX	Slfn2	F KO	F68	22.0619	23.7518	-1.68995	-1.39975		F WT	F59	0.511614	-0.181526	1.13408
D12	HEX	Slfn2			22.7858	23.8953	-1.10956			F KO	111	1.15621	0.463065	0.725444	1.71597	1.41498	0.328091
G01	HEX	Slfn2	F WT	F70	22.3084	21.4955	0.81294	0.563867		F KO	119	-0.597748	-1.29089	2.44679
G02	HEX	Slfn2			21.8659	21.5511	0.314794			F KO	176	0.395982	-0.297158	1.22872
G03	HEX	Slfn2	F WT	F92	21.6178	22.2085	-0.590739	-0.389058		F KO	248	2.27051	1.57737	0.335092
G04	HEX	Slfn2			22.0062	22.1936	-0.187378			F KO	F67	-1.4659	-2.15904	4.46616
H01	HEX	Slfn2	M KO	40	26.3666	26.6016	-0.235044	-0.331514		F KO	F76	-0.0147704	-0.707911	1.63344
H02	HEX	Slfn2			26.1005	26.5285	-0.427984			F KO	F78	-0.558036	-1.25118	2.38035
H03	HEX	Slfn2	M KO	42	23.2765	23.4845	-0.207989	0.00328008		F KO	F68	-1.39975	-2.09289	4.26603
H04	HEX	Slfn2			23.6007	23.3861	0.214549			F KO	F35	1.12314	0.429997	0.742263
A01	HEX	Slfn2	M KO	43	26.4115	27.0116	-0.600075	-0.0856453		F KO	F46	1.90816	1.21502	0.430767
A02	HEX	Slfn2			26.7376	26.3088	0.428785			F KO	F48	1.18434	0.491205	0.711431
A03	HEX	Slfn2	M KO	45	26.7846	26.442	0.342602	0.28957		F KO	F50	0.400152	-0.292988	1.22518
A04	HEX	Slfn2			27.0757	26.8391	0.236537
A05	HEX	Slfn2	M KO	53	23.9123	22.9618	0.950463	0.447848
A06	HEX	Slfn2			23.6761	23.7308	-0.0547678
A07	HEX	Slfn2	M WT	56	24.3013	23.2015	1.09988	0.634672
A08	HEX	Slfn2			23.8181	23.6487	0.169465
A09	HEX	Slfn2	M KO	57	25.5177	23.7819	1.73577	1.68024
A10	HEX	Slfn2			25.3709	23.7462	1.62471
A11	HEX	Slfn2	M KO	58	25.1369	26.1048	-0.967836	-0.579371
A12	HEX	Slfn2			25.3666	25.5575	-0.190907
D01	HEX	Slfn2	M WT	63	24.0139	23.9208	0.0931095	0.357919
D02	HEX	Slfn2			24.3989	23.7762	0.622729
D03	HEX	Slfn2	M KO	64	24.5128	23.9492	0.563613	0.430652
D04	HEX	Slfn2			24.4115	24.1139	0.297691
D05	HEX	Slfn2	M WT	65	24.9886	23.5078	1.48073	1.25871
D06	HEX	Slfn2			25.1643	24.1276	1.0367
D07	HEX	Slfn2	M KO	67	26.1145	24.8924	1.22214	1.33206
D08	HEX	Slfn2			26.1584	24.7164	1.44199
D09	HEX	Slfn2	M KO	68	24.275	23.8149	0.460086	0.528995
D10	HEX	Slfn2			24.6511	24.0532	0.597904
D11	HEX	Slfn2	M WT	M44	22.6416	23.1168	-0.475229	-1.07059
D12	HEX	Slfn2			22.2361	23.902	-1.66594
G01	HEX	Slfn2	M WT	M65	25.8724	25.2366	0.635866	0.734559
G02	HEX	Slfn2			25.2822	24.4489	0.833251
G03	HEX	Slfn2	M WT	M73	24.7674	25.5646	-0.797214	-0.623651
G04	HEX	Slfn2			24.8145	25.2646	-0.450088
H01	HEX	Slfn2	M WT	M78	29.3271	29.1395	0.187549	0.0841585
H02	HEX	Slfn2			29.061	29.0802	-0.0192318
H03	HEX	Slfn2	M WT	M81	24.4707	24.5712	-0.100494	-0.183314
H04	HEX	Slfn2			23.8589	24.125	-0.266133
A01	HEX	Slfn2	M WT	M85	25.5618	25.31	0.251732	0.685628
A02	HEX	Slfn2			25.6685	24.549	1.11952
A03	HEX	Slfn2	M KO	M67	24.1107	24.0668	0.0438941	0.140483
A04	HEX	Slfn2			24.8633	24.6263	0.237071
A05	HEX	Slfn2	M KO	M74	24.1484	24.0144	0.133994	0.601985
A06	HEX	Slfn2			24.671	23.6011	1.06998
A07	HEX	Slfn2	M KO	M87	24.6481	23.8653	0.782802	0.357615
A08	HEX	Slfn2			24.2617	24.3292	-0.0675711
A09	HEX	Slfn2	M KO	M88	26.806	26.949	-0.142958	-0.534174
A10	HEX	Slfn2			26.2324	27.1578	-0.92539
A11	HEX	Slfn2	F WT	F38	26.2313	24.3919	1.83936	1.05224
A12	HEX	Slfn2			25.3121	25.047	0.265117
D01	HEX	Slfn2	F WT	F51	22.3012	22.9352	-0.63393	-0.375667
D02	HEX	Slfn2			22.705	22.8224	-0.117403
D03	HEX	Slfn2	F WT	F52	24.7748	23.0063	1.76849	1.43324
D04	HEX	Slfn2			24.0185	22.9205	1.09799
D05	HEX	Slfn2	F WT	F59	24.435	24.1344	0.300589	0.511614
D06	HEX	Slfn2			24.8256	24.103	0.722639
D07	HEX	Slfn2	F KO	F35	25.3001	23.8651	1.43503	1.12314
D08	HEX	Slfn2			25.1927	24.3815	0.81125
D09	HEX	Slfn2	F KO	F46	25.6461	23.7066	1.93953	1.90816
D10	HEX	Slfn2			26.17	24.2933	1.8768
D11	HEX	Slfn2	F KO	F48	24.1886	22.7225	1.46619	1.18434
D12	HEX	Slfn2			24.0971	23.1946	0.902502
G01	HEX	Slfn2	F KO	F50	24.9968	24.7396	0.257243	0.400152
G02	HEX	Slfn2			25.3406	24.7975	0.543061
G03	HEX	Slfn2	M WT	M63	24.6326	22.253	2.37955	2.62354
G04	HEX	Slfn2			25.7547	22.8872	2.86753
A01	Cy5	Slfn5	F WT	249	34.3832	29.2816	5.10159	5.50051			Male	Ave. dCt	4.9624
A02	Cy5	Slfn5			35.0548	29.1554	5.89944				Slfn5	dCt	ddCt	Fold Change	Ave. Fold	Std dev	Ttest
A03	Cy5	Slfn5	M KO	107	30.8205	24.5205	6.30001	6.47128		M WT	102	4.33204	-0.630352	1.54794	1.1682	0.689798
A04	Cy5	Slfn5			31.0515	24.409	6.64255			M WT	113	4.92247	-0.0399278	1.02806
A05	Cy5	Slfn5	M KO	108	30.9808	25.3475	5.63337	5.36126		M WT	115	5.77883	0.816434	0.567844
A06	Cy5	Slfn5			31.1333	26.0442	5.08914			M WT	178	4.65153	-0.310863	1.24045
A07	Cy5	Slfn5	M KO	109	28.6788	23.0126	5.66625	6.10595		M WT	56	5.60676	0.644364	0.639775
A08	Cy5	Slfn5			29.3112	22.7655	6.54565			M WT	63	3.45881	-1.50358	2.83546
A09	Cy5	Slfn5	M KO	179	29.9418	23.9588	5.983	5.76508		M WT	65	4.74719	-0.215206	1.16087
A10	Cy5	Slfn5			28.9915	23.4443	5.54717			M WT	M44	4.23921	-0.723183	1.65082
A11	Cy5	Slfn5	M KO	274	34.9077	29.0192	5.88852	6.68541		M WT	M65	5.76505	0.802653	0.573294
A12	Cy5	Slfn5			36.322	28.8398	7.4823			M WT	M73	4.69359	-0.268807	1.20481
D01	Cy5	Slfn5	M KO	275	33.0877	25.9102	7.17743	6.94349		M WT	M78	5.24925	0.286856	0.819687
D02	Cy5	Slfn5			33.1467	26.4372	6.70954			M WT	M81	3.87738	-1.08502	2.1214
D03	Cy5	Slfn5	F KO	111	29.6421	24.1756	5.46648	5.29434		M WT	M85	5.65298	0.690585	0.619603
D04	Cy5	Slfn5			29.3418	24.2196	5.12219			M WT	F63	6.49845	1.53605	0.344828
D05	Cy5	Slfn5	F KO	119	28.1889	24.5798	3.6091	3.63477		M KO	107	6.47128	1.50888	0.351383	1.56073	1.2453	0.287924
D06	Cy5	Slfn5			28.3021	24.6417	3.66044			M KO	108	5.36126	0.39886	0.758457
D07	Cy5	Slfn5	F KO	176	29.3756	24.495	4.88066	4.30294		M KO	109	6.10595	1.14355	0.452643
D08	Cy5	Slfn5			28.7551	25.0298	3.72523			M KO	179	5.76508	0.802687	0.57328
D09	Cy5	Slfn5	F KO	248	32.5252	25.4931	7.0321	6.87584		M KO	274	6.68541	1.72301	0.302915
D10	Cy5	Slfn5			32.2799	25.5603	6.71958			M KO	275	6.94349	1.98109	0.253298
D11	Cy5	Slfn5	M WT	102	27.4277	23.1112	4.31651	4.33204		M KO	M54	3.40309	-1.55931	2.94712
D12	Cy5	Slfn5			27.6389	23.2913	4.34758			M KO	M30	4.52059	-0.441802	1.3583
G01	Cy5	Slfn5	M WT	113	28.7792	24.065	4.71417	4.92247		M KO	M35	5.12093	0.158533	0.895935
G02	Cy5	Slfn5			29.3791	24.2483	5.13076			M KO	40	4.23763	-0.724769	1.65264
G03	Cy5	Slfn5	M WT	115	28.7389	23.3058	5.4331	5.77883		M KO	42	4.0778	-0.884593	1.84624
G04	Cy5	Slfn5			29.3584	23.2338	6.12456			M KO	43	4.37146	-0.590938	1.50623
H01	Cy5	Slfn5	M WT	178	28.636	24.1888	4.44711	4.65153		M KO	45	4.67191	-0.290489	1.22305
H02	Cy5	Slfn5			29.0521	24.1962	4.85596			M KO	53	4.30725	-0.655147	1.57478
H03	Cy5	Slfn5	F WT	104	34.9137	29.5166	5.39718	5.41339		M KO	57	5.45683	0.494436	0.709839
H04	Cy5	Slfn5			35.1054	29.6758	5.4296			M KO	58	2.41753	-2.54487	5.83554
A01	Cy5	Slfn5	F WT	105	30.7544	26.0928	4.66162	5.06191		M KO	64	3.98582	-0.976575	1.96779
A02	Cy5	Slfn5			31.3144	25.8522	5.4622			M KO	67	4.74799	-0.214404	1.16022
A03	Cy5	Slfn5	F WT	106	29.5273	24.6209	4.90643	5.60079		M KO	68	3.81046	-1.15193	2.22212
A04	Cy5	Slfn5			30.6069	24.3117	6.29515			M KO	M67	4.27269	-0.689703	1.61295
A05	Cy5	Slfn5	F WT	118	30.4907	26.5538	3.93688	4.73471		M KO	M74	4.55933	-0.403071	1.32232
A06	Cy5	Slfn5			32.0455	26.513	5.53254			M KO	M87	4.11213	-0.850263	1.80283
A07	Cy5	Slfn5	M KO	M54	27.6438	23.5845	4.05931	3.40309		M KO	M88	3.12773	-1.83467	3.5669
A08	Cy5	Slfn5			26.8005	24.0536	2.74686
A09	Cy5	Slfn5	M KO	M30	28.1605	23.2904	4.8701	4.52059			Female	Ave. dCt	4.64106
A10	Cy5	Slfn5			27.6149	23.4439	4.17109				Slfn5	dCt	ddCt	Fold Change	Ave. Fold	Std dev	Ttest
A11	Cy5	Slfn5	M KO	M35	28.2888	22.927	5.36188	5.12093		F WT	249	5.50051	0.85945	0.551163	1.24539	1.0846
A12	Cy5	Slfn5			28.0043	23.1243	4.87998			F WT	104	5.41339	0.772327	0.585472
D01	Cy5	Slfn5	F WT	F65	27.2076	23.9446	3.26301	3.35308		F WT	105	5.06191	0.420848	0.746985
D02	Cy5	Slfn5			27.3021	23.859	3.44316			F WT	106	5.60079	0.959728	0.514154
D03	Cy5	Slfn5	F WT	F69	28.8634	23.5379	5.32549	4.67135		F WT	118	4.73471	0.0936453	0.937152
D04	Cy5	Slfn5			28.0649	24.0477	4.01722			F WT	F65	3.35308	-1.28798	2.44186
D05	Cy5	Slfn5	F KO	F67	24.8655	23.9978	0.867702	0.936144		F WT	F69	4.67135	0.0302894	0.979224
D06	Cy5	Slfn5			24.729	23.7244	1.00459			F WT	F70	5.36818	0.727115	0.604111
D07	Cy5	Slfn5	F KO	F76	25.2539	22.8583	2.39556	3.0183		F WT	F92	4.27203	-0.36903	1.29148
D08	Cy5	Slfn5			26.2512	22.6102	3.64104			F WT	F38	4.24329	-0.397769	1.31747
D09	Cy5	Slfn5	F KO	F78	29.0178	25.4219	3.59585	3.0859		F WT	F51	2.49428	-2.14678	4.42839
D10	Cy5	Slfn5			28.3851	25.8092	2.57595			F WT	F52	4.99007	0.349004	0.785126
D11	Cy5	Slfn5	F KO	F68	27.3362	23.7518	3.58442	3.80982		F WT	F59	4.63021	-0.0108484	1.00755
D12	Cy5	Slfn5			27.9306	23.8953	4.03522			F KO	111	5.29434	0.653272	0.635837	2.37929	3.48519	0.275266
G01	Cy5	Slfn5	F WT	F70	27.2103	21.4955	5.71486	5.36818		F KO	119	3.63477	-1.00629	2.00874
G02	Cy5	Slfn5			26.5726	21.5511	5.02149			F KO	176	4.30294	-0.338118	1.26411
G03	Cy5	Slfn5	F WT	F92	26.3227	22.2085	4.11412	4.27203		F KO	248	6.87584	2.23478	0.212453
G04	Cy5	Slfn5			26.6236	22.1936	4.42995			F KO	F67	0.936144	-3.70492	13.0404
H01	Cy5	Slfn5	M KO	40	30.9436	26.6016	4.34202	4.23763		F KO	F76	3.0183	-1.62276	3.07964
H02	Cy5	Slfn5			30.6617	26.5285	4.13323			F KO	F78	3.0859	-1.55516	2.93867
H03	Cy5	Slfn5	M KO	42	27.3124	23.4845	3.82793	4.0778		F KO	F68	3.80982	-0.831243	1.77922
H04	Cy5	Slfn5			27.7138	23.3861	4.32767			F KO	F35	5.05045	0.409386	0.752944
A01	Cy5	Slfn5	M KO	43	30.8583	27.0116	3.84669	4.37146		F KO	F46	5.68631	1.04525	0.484562
A02	Cy5	Slfn5			31.205	26.3088	4.89623			F KO	F48	5.25509	0.614024	0.653372
A03	Cy5	Slfn5	M KO	45	31.1956	26.442	4.75356	4.67191		F KO	F50	3.87427	-0.766798	1.70149
A04	Cy5	Slfn5			31.4294	26.8391	4.59025
A05	Cy5	Slfn5	M KO	53	27.7554	22.9618	4.79359	4.30725
A06	Cy5	Slfn5			27.5517	23.7308	3.82091
A07	Cy5	Slfn5	M WT	56	29.322	23.2015	6.12059	5.60676
A08	Cy5	Slfn5			28.7416	23.6487	5.09293
A09	Cy5	Slfn5	M KO	57	29.2664	23.7819	5.48445	5.45683
A10	Cy5	Slfn5			29.1754	23.7462	5.42921
A11	Cy5	Slfn5	M KO	58	28.1113	26.1048	2.00652	2.41753
A12	Cy5	Slfn5			28.386	25.5575	2.82854
D01	Cy5	Slfn5	M WT	63	27.0328	23.9208	3.11202	3.45881
D02	Cy5	Slfn5			27.5818	23.7762	3.8056
D03	Cy5	Slfn5	M KO	64	28.2446	23.9492	4.29543	3.98582
D04	Cy5	Slfn5			27.7901	24.1139	3.67621
D05	Cy5	Slfn5	M WT	65	28.439	23.5078	4.93114	4.74719
D06	Cy5	Slfn5			28.6909	24.1276	4.56324
D07	Cy5	Slfn5	M KO	67	29.4719	24.8924	4.57945	4.74799
D08	Cy5	Slfn5			29.633	24.7164	4.91654
D09	Cy5	Slfn5	M KO	68	27.6077	23.8149	3.79282	3.81046
D10	Cy5	Slfn5			27.8813	24.0532	3.82811
D11	Cy5	Slfn5	M WT	M44	28.0687	23.1168	4.95187	4.23921
D12	Cy5	Slfn5			27.4286	23.902	3.52656
G01	Cy5	Slfn5	M WT	M65	30.985	25.2366	5.74843	5.76505
G02	Cy5	Slfn5			30.2306	24.4489	5.78167
G03	Cy5	Slfn5	M WT	M73	30.0085	25.5646	4.44395	4.69359
G04	Cy5	Slfn5			30.2078	25.2646	4.94323
H01	Cy5	Slfn5	M WT	M78	34.8803	29.1395	5.74082	5.24925
H02	Cy5	Slfn5			33.8379	29.0802	4.75768
H03	Cy5	Slfn5	M WT	M81	28.6671	24.5712	4.09587	3.87738
H04	Cy5	Slfn5			27.7839	24.125	3.65888
A01	Cy5	Slfn5	M WT	M85	30.4424	25.31	5.13239	5.65298
A02	Cy5	Slfn5			30.7225	24.549	6.17357
A03	Cy5	Slfn5	M KO	M67	28.0845	24.0668	4.01769	4.27269
A04	Cy5	Slfn5			29.154	24.6263	4.52769
A05	Cy5	Slfn5	M KO	M74	28.082	24.0144	4.0676	4.55933
A06	Cy5	Slfn5			28.6521	23.6011	5.05106
A07	Cy5	Slfn5	M KO	M87	28.3697	23.8653	4.50437	4.11213
A08	Cy5	Slfn5			28.0491	24.3292	3.71989
A09	Cy5	Slfn5	M KO	M88	30.7306	26.949	3.78158	3.12773
A10	Cy5	Slfn5			29.6317	27.1578	2.47387
A11	Cy5	Slfn5	F WT	F38	29.4715	24.3919	5.07964	4.24329
A12	Cy5	Slfn5			28.454	25.047	3.40695
D01	Cy5	Slfn5	F WT	F51	25.1133	22.9352	2.17814	2.49428
D02	Cy5	Slfn5			25.6328	22.8224	2.81042
D03	Cy5	Slfn5	F WT	F52	28.4683	23.0063	5.46205	4.99007
D04	Cy5	Slfn5			27.4386	22.9205	4.51809
D05	Cy5	Slfn5	F WT	F59	28.5909	24.1344	4.45646	4.63021
D06	Cy5	Slfn5			28.9069	24.103	4.80396
D07	Cy5	Slfn5	F KO	F35	29.3354	23.8651	5.4703	5.05045
D08	Cy5	Slfn5			29.0121	24.3815	4.6306
D09	Cy5	Slfn5	F KO	F46	29.3405	23.7066	5.63393	5.68631
D10	Cy5	Slfn5			30.0319	24.2933	5.73869
D11	Cy5	Slfn5	F KO	F48	28.3225	22.7225	5.60005	5.25509
D12	Cy5	Slfn5			28.1047	23.1946	4.91013
G01	Cy5	Slfn5	F KO	F50	28.3596	24.7396	3.61999	3.87427
G02	Cy5	Slfn5			28.9261	24.7975	4.12854
G03	Cy5	Slfn5	M WT	M63	28.5686	22.253	6.31554	6.49845
G04	Cy5	Slfn5			29.5686	22.8872	6.68135
A01	FAM	Slfn8	F WT	249	32.4236	29.2816	3.14198	3.44892			Male	Ave. dCt	2.77688
A02	FAM	Slfn8			32.9112	29.1554	3.75585				Slfn8	dCt	ddCt	Fold Change	Ave. Fold	Std dev	Ttest
A03	FAM	Slfn8	M KO	107	28.6601	24.5205	4.13965	4.41081		M WT	102	2.89249	0.11561	0.922992	1.08322	0.491088
A04	FAM	Slfn8			29.0909	24.409	4.68197			M WT	113	3.07503	0.298157	0.813291
A05	FAM	Slfn8	M KO	108	30.179	25.3475	4.83152	4.57858		M WT	115	2.95057	0.173689	0.886573
A06	FAM	Slfn8			30.3698	26.0442	4.32564			M WT	178	3.10455	0.327673	0.79682
A07	FAM	Slfn8	M KO	109	26.623	23.0126	3.61048	4.03577		M WT	56	2.99114	0.214261	0.861987
A08	FAM	Slfn8			27.2266	22.7655	4.46106			M WT	63	2.70807	-0.06881	1.04885
A09	FAM	Slfn8	M KO	179	28.4004	23.9588	4.44167	4.27155		M WT	65	2.40701	-0.369866	1.29223
A10	FAM	Slfn8			27.5458	23.4443	4.10143			M WT	M44	1.94058	-0.836302	1.78547
A11	FAM	Slfn8	M KO	274	30.617	29.0192	1.59776	1.7359		M WT	M65	3.30968	0.532798	0.691213
A12	FAM	Slfn8			30.7138	28.8398	1.87404			M WT	M73	3.54435	0.767475	0.587445
D01	FAM	Slfn8	M KO	275	29.7414	25.9102	3.83115	3.48999		M WT	M78	1.56799	-1.20889	2.31159
D02	FAM	Slfn8			29.586	26.4372	3.14883			M WT	M81	2.16274	-0.614136	1.53064
D03	FAM	Slfn8	F KO	111	27.9696	24.1756	3.79396	3.56111		M WT	M85	2.75163	-0.0252498	1.01766
D04	FAM	Slfn8			27.5479	24.2196	3.32825			M WT	F63	3.47047	0.69359	0.618313
D05	FAM	Slfn8	F KO	119	27.335	24.5798	2.75523	2.72968		M KO	107	4.41081	1.63393	0.322209	1.10881	0.902429	0.923011
D06	FAM	Slfn8			27.3458	24.6417	2.70413			M KO	108	4.57858	1.8017	0.286837
D07	FAM	Slfn8	F KO	176	28.2596	24.495	3.76464	3.22657		M KO	109	4.03577	1.2589	0.417863
D08	FAM	Slfn8			27.7183	25.0298	2.6885			M KO	179	4.27155	1.49467	0.354861
D09	FAM	Slfn8	F KO	248	30.1951	25.4931	4.70199	4.3924		M KO	274	1.7359	-1.04098	2.05762
D10	FAM	Slfn8			29.6431	25.5603	4.08281			M KO	275	3.48999	0.713112	0.610003
D11	FAM	Slfn8	M WT	102	26.06	23.1112	2.94877	2.89249		M KO	M54	2.33425	-0.442632	1.35908
D12	FAM	Slfn8			26.1275	23.2913	2.83621			M KO	M30	2.29098	-0.485896	1.40046
G01	FAM	Slfn8	M WT	113	27.0468	24.065	2.98185	3.07503		M KO	M35	3.1054	0.328519	0.796354
G02	FAM	Slfn8			27.4166	24.2483	3.16822			M KO	40	3.04438	0.267501	0.830757
G03	FAM	Slfn8	M WT	115	26.0013	23.3058	2.69552	2.95057		M KO	42	1.67321	-1.10367	2.14901
G04	FAM	Slfn8			26.4395	23.2338	3.20562			M KO	43	3.42703	0.650149	0.637214
H01	FAM	Slfn8	M WT	178	27.2018	24.1888	3.01292	3.10455		M KO	45	4.04484	1.26796	0.415246
H02	FAM	Slfn8			27.3924	24.1962	3.19618			M KO	53	3.07671	0.299833	0.812346
H03	FAM	Slfn8	F WT	104	31.4867	29.5166	1.97012	2.23547		M KO	57	3.58799	0.81111	0.569943
H04	FAM	Slfn8			32.1766	29.6758	2.50082			M KO	58	0.650989	-2.12589	4.36472
A01	FAM	Slfn8	F WT	105	29.4801	26.0928	3.38736	3.79926		M KO	64	2.05646	-0.720414	1.64765
A02	FAM	Slfn8			30.0634	25.8522	4.21116			M KO	67	3.25907	0.482191	0.71589
A03	FAM	Slfn8	F WT	106	26.728	24.6209	2.10709	2.7863		M KO	68	2.159	-0.617879	1.53462
A04	FAM	Slfn8			27.7772	24.3117	3.46551			M KO	M67	1.99934	-0.777543	1.71421
A05	FAM	Slfn8	F WT	118	28.5504	26.5538	1.99662	2.58923		M KO	M74	3.58954	0.812658	0.569332
A06	FAM	Slfn8			29.6948	26.513	3.18183			M KO	M87	2.96608	0.189207	0.877088
A07	FAM	Slfn8	M KO	M54	26.3785	23.5845	2.79407	2.33425		M KO	M88	2.69374	-0.0831387	1.05932
A08	FAM	Slfn8			25.9281	24.0536	1.87443
A09	FAM	Slfn8	M KO	M30	25.9558	23.2904	2.66531	2.29098			Female	Ave. dCt	2.47036
A10	FAM	Slfn8			25.3605	23.4439	1.91666				Slfn8	dCt	ddCt	Fold Change	Ave. Fold	Std dev	Ttest
A11	FAM	Slfn8	M KO	M35	26.2514	22.927	3.32448	3.1054		F WT	249	3.44892	0.978557	0.507487	1.16434	0.769004
A12	FAM	Slfn8			26.0106	23.1243	2.88631			F WT	104	2.23547	-0.234891	1.17682
D01	FAM	Slfn8	F WT	F65	25.6954	23.9446	1.75076	1.83729		F WT	105	3.79926	1.3289	0.398071
D02	FAM	Slfn8			25.7828	23.859	1.92382			F WT	106	2.7863	0.315945	0.803325
D03	FAM	Slfn8	F WT	F69	26.3347	23.5379	2.79676	2.17071		F WT	118	2.58923	0.11887	0.920909
D04	FAM	Slfn8			25.5923	24.0477	1.54466			F WT	F65	1.83729	-0.633068	1.55086
D05	FAM	Slfn8	F KO	F67	25.7679	23.9978	1.7701	1.89018		F WT	F69	2.17071	-0.299647	1.23084
D06	FAM	Slfn8			25.7347	23.7244	2.01026			F WT	F70	1.76292	-0.707439	1.6329
D07	FAM	Slfn8	F KO	F76	24.6927	22.8583	1.83438	2.47062		F WT	F92	0.699522	-1.77084	3.41252
D08	FAM	Slfn8			25.717	22.6102	3.10686			F WT	F38	3.23578	0.76542	0.588282
D09	FAM	Slfn8	F KO	F78	27.7631	25.4219	2.34114	1.89411		F WT	F51	2.52085	0.0504933	0.965606
D10	FAM	Slfn8			27.2563	25.8092	1.44707			F WT	F52	2.65063	0.180272	0.882536
D11	FAM	Slfn8	F KO	F68	25.3027	23.7518	1.55084	1.81991		F WT	F59	2.37778	-0.0925779	1.06627
D12	FAM	Slfn8			25.9843	23.8953	2.08899			F KO	111	3.56111	1.09075	0.469517	0.807744	0.475374	0.180834
G01	FAM	Slfn8	F WT	F70	23.501	21.4955	2.00555	1.76292		F KO	119	2.72968	0.259323	0.83548
G02	FAM	Slfn8			23.0714	21.5511	1.52029			F KO	176	3.22657	0.756211	0.592049
G03	FAM	Slfn8	F WT	F92	22.7215	22.2085	0.513004	0.699522		F KO	248	4.3924	1.92204	0.263881
G04	FAM	Slfn8			23.0797	22.1936	0.88604			F KO	F67	1.89018	-0.580179	1.49503
H01	FAM	Slfn8	M KO	40	29.8475	26.6016	3.24589	3.04438		F KO	F76	2.47062	0.000261501	0.999819
H02	FAM	Slfn8			29.3714	26.5285	2.84287			F KO	F78	1.89411	-0.576249	1.49097
H03	FAM	Slfn8	M KO	42	24.9154	23.4845	1.43094	1.67321		F KO	F68	1.81991	-0.650446	1.56965
H04	FAM	Slfn8			25.3016	23.3861	1.91548			F KO	F35	3.45911	0.988754	0.503913
A01	FAM	Slfn8	M KO	43	29.9521	27.0116	2.94048	3.42703		F KO	F46	3.87084	1.40049	0.378802
A02	FAM	Slfn8			30.2224	26.3088	3.91357			F KO	F48	2.9459	0.475545	0.719195
A03	FAM	Slfn8	M KO	45	30.6346	26.442	4.19254	4.04484		F KO	F50	3.88686	1.4165	0.374621
A04	FAM	Slfn8			30.7363	26.8391	3.89715
A05	FAM	Slfn8	M KO	53	26.4817	22.9618	3.51992	3.07671
A06	FAM	Slfn8			26.3643	23.7308	2.6335
A07	FAM	Slfn8	M WT	56	26.6391	23.2015	3.43767	2.99114
A08	FAM	Slfn8			26.1933	23.6487	2.54461
A09	FAM	Slfn8	M KO	57	27.442	23.7819	3.66007	3.58799
A10	FAM	Slfn8			27.2621	23.7462	3.51591
A11	FAM	Slfn8	M KO	58	26.3303	26.1048	0.225491	0.650989
A12	FAM	Slfn8			26.634	25.5575	1.07649
D01	FAM	Slfn8	M WT	63	26.2806	23.9208	2.35983	2.70807
D02	FAM	Slfn8			26.8325	23.7762	3.05631
D03	FAM	Slfn8	M KO	64	26.214	23.9492	2.26479	2.05646
D04	FAM	Slfn8			25.962	24.1139	1.84814
D05	FAM	Slfn8	M WT	65	26.1497	23.5078	2.64186	2.40701
D06	FAM	Slfn8			26.2998	24.1276	2.17216
D07	FAM	Slfn8	M KO	67	28.0295	24.8924	3.13708	3.25907
D08	FAM	Slfn8			28.0975	24.7164	3.38105
D09	FAM	Slfn8	M KO	68	25.932	23.8149	2.11711	2.159
D10	FAM	Slfn8			26.2541	24.0532	2.20089
D11	FAM	Slfn8	M WT	M44	25.7194	23.1168	2.60257	1.94058
D12	FAM	Slfn8			25.1806	23.902	1.27858
G01	FAM	Slfn8	M WT	M65	28.4439	25.2366	3.20732	3.30968
G02	FAM	Slfn8			27.8609	24.4489	3.41203
G03	FAM	Slfn8	M WT	M73	28.9074	25.5646	3.34278	3.54435
G04	FAM	Slfn8			29.0105	25.2646	3.74593
H01	FAM	Slfn8	M WT	M78	30.7227	29.1395	1.58322	1.56799
H02	FAM	Slfn8			30.633	29.0802	1.55276
H03	FAM	Slfn8	M WT	M81	26.9509	24.5712	2.37974	2.16274
H04	FAM	Slfn8			26.0707	24.125	1.94574
A01	FAM	Slfn8	M WT	M85	27.5748	25.31	2.26472	2.75163
A02	FAM	Slfn8			27.7875	24.549	3.23854
A03	FAM	Slfn8	M KO	M67	25.8395	24.0668	1.77268	1.99934
A04	FAM	Slfn8			26.8523	24.6263	2.22599
A05	FAM	Slfn8	M KO	M74	27.1589	24.0144	3.14452	3.58954
A06	FAM	Slfn8			27.6356	23.6011	4.03456
A07	FAM	Slfn8	M KO	M87	27.2583	23.8653	3.39297	2.96608
A08	FAM	Slfn8			26.8684	24.3292	2.5392
A09	FAM	Slfn8	M KO	M88	30.1314	26.949	3.18242	2.69374
A10	FAM	Slfn8			29.3629	27.1578	2.20506
A11	FAM	Slfn8	F WT	F38	28.4692	24.3919	4.0773	3.23578
A12	FAM	Slfn8			27.4413	25.047	2.39426
D01	FAM	Slfn8	F WT	F51	25.1254	22.9352	2.1902	2.52085
D02	FAM	Slfn8			25.6739	22.8224	2.8515
D03	FAM	Slfn8	F WT	F52	26.1278	23.0063	3.12153	2.65063
D04	FAM	Slfn8			25.1003	22.9205	2.17973
D05	FAM	Slfn8	F WT	F59	26.3272	24.1344	2.19273	2.37778
D06	FAM	Slfn8			26.6658	24.103	2.56283
D07	FAM	Slfn8	F KO	F35	27.6752	23.8651	3.81011	3.45911
D08	FAM	Slfn8			27.4896	24.3815	3.10811
D09	FAM	Slfn8	F KO	F46	27.5026	23.7066	3.796	3.87084
D10	FAM	Slfn8			28.2389	24.2933	3.94568
D11	FAM	Slfn8	F KO	F48	26.0259	22.7225	3.30339	2.9459
D12	FAM	Slfn8			25.783	23.1946	2.58841
G01	FAM	Slfn8	F KO	F50	28.3851	24.7396	3.64555	3.88686
G02	FAM	Slfn8			28.9257	24.7975	4.12816
G03	FAM	Slfn8	M WT	M63	25.5747	22.253	3.32164	3.47047
G04	FAM	Slfn8			26.5065	22.8872	3.61929
B01	Cy5	Slfn9	F WT	249	33.8298	29.2816	4.54818	4.62715			Male	Ave. dCt	2.81914
B02	Cy5	Slfn9			33.8615	29.1554	4.70613				Slfn9	dCt	ddCt	Fold Change	Ave. Fold	Std dev	Ttest
B03	Cy5	Slfn9	M KO	107	28.353	24.5205	3.83256	3.89256		M WT	102	2.79119	-0.0279429	1.01956	1.05011	0.356356
B04	Cy5	Slfn9			28.3615	24.409	3.95256			M WT	113	3.1302	0.311063	0.806048
B05	Cy5	Slfn9	M KO	108	29.4846	25.3475	4.13716	4.1986		M WT	115	3.0904	0.271268	0.828591
B06	Cy5	Slfn9			30.3042	26.0442	4.26004			M WT	178	3.25604	0.436901	0.73872
B07	Cy5	Slfn9	M KO	109	26.295	23.0126	3.28239	3.32322		M WT	56	2.86084	0.0417007	0.971509
B08	Cy5	Slfn9			26.1296	22.7655	3.36405			M WT	63	2.93477	0.115632	0.922978
B09	Cy5	Slfn9	M KO	179	27.921	23.9588	3.96221	3.9315		M WT	65	3.02028	0.201146	0.869859
B10	Cy5	Slfn9			27.3451	23.4443	3.90079			M WT	M44	2.20035	-0.618788	1.53559
B11	Cy5	Slfn9	M KO	274	32.1104	29.0192	3.09125	3.12042		M WT	M65	2.731	-0.0881363	1.063
B12	Cy5	Slfn9			31.9893	28.8398	3.14959			M WT	M73	3.49128	0.672148	0.627572
E01	Cy5	Slfn9	M KO	275	29.1535	25.9102	3.2433	3.41859		M WT	M78	2.50661	-0.312522	1.24188
E02	Cy5	Slfn9			30.0311	26.4372	3.59389			M WT	M81	1.98377	-0.835368	1.78431
E03	Cy5	Slfn9	F KO	111	28.127	24.1756	3.95142	3.99373		M WT	M85	2.15704	-0.662097	1.58238
E04	Cy5	Slfn9			28.2557	24.2196	4.03603			M WT	F63	3.31413	0.494995	0.709564
E05	Cy5	Slfn9	F KO	119	28.1519	24.5798	3.5721	3.4849		M KO	107	3.89256	1.07342	0.475191	0.765209	0.353349	0.0233726
E06	Cy5	Slfn9			28.0394	24.6417	3.39771			M KO	108	4.1986	1.37946	0.384362
E07	Cy5	Slfn9	F KO	176	28.1204	24.495	3.62537	3.65793		M KO	109	3.32322	0.504086	0.705107
E08	Cy5	Slfn9			28.7203	25.0298	3.69049			M KO	179	3.9315	1.11237	0.462534
E09	Cy5	Slfn9	F KO	248	29.2375	25.4931	3.74442	3.89754		M KO	274	3.12042	0.301289	0.811527
E10	Cy5	Slfn9			29.6109	25.5603	4.05066			M KO	275	3.41859	0.599457	0.660002
E11	Cy5	Slfn9	M WT	102	25.7884	23.1112	2.67713	2.79119		M KO	M54	3.0034	0.184269	0.880095
E12	Cy5	Slfn9			26.1965	23.2913	2.90526			M KO	M30	2.8132	-0.00593793	1.00412
G05	Cy5	Slfn9	M WT	113	27.1168	24.065	3.05178	3.1302		M KO	M35	3.21536	0.396225	0.759844
G06	Cy5	Slfn9			27.457	24.2483	3.20862			M KO	40	3.90147	1.08234	0.472262
G07	Cy5	Slfn9	M WT	115	26.4424	23.3058	3.13664	3.0904		M KO	42	2.6806	-0.138535	1.10079
G08	Cy5	Slfn9			26.278	23.2338	3.04417			M KO	43	3.65142	0.832286	0.561639
H05	Cy5	Slfn9	M WT	178	27.3248	24.1888	3.13599	3.25604		M KO	45	4.48482	1.66568	0.315195
H06	Cy5	Slfn9			27.5723	24.1962	3.37609			M KO	53	3.45696	0.637828	0.64268
H07	Cy5	Slfn9	F WT	104	32.1405	29.5166	2.62393	2.55293		M KO	57	3.47329	0.654154	0.635448
H08	Cy5	Slfn9			32.1577	29.6758	2.48193			M KO	58	1.87122	-0.947914	1.92908
B01	Cy5	Slfn9	F WT	105	30.2764	26.0928	4.1836	4.21507		M KO	64	3.53327	0.714133	0.609571
B02	Cy5	Slfn9			30.0988	25.8522	4.24655			M KO	67	3.87924	1.06011	0.479596
B03	Cy5	Slfn9	F WT	106	28.0967	24.6209	3.4758	3.40331		M KO	68	2.93136	0.112225	0.92516
B04	Cy5	Slfn9			27.6426	24.3117	3.33083			M KO	M67	2.35899	-0.460142	1.37568
B05	Cy5	Slfn9	F WT	118	29.7999	26.5538	3.24609	3.11866		M KO	M74	3.15713	0.337993	0.791141
B06	Cy5	Slfn9			29.5042	26.513	2.99123			M KO	M87	3.07693	0.257793	0.836366
B07	Cy5	Slfn9	M KO	M54	26.584	23.5845	2.99955	3.0034		M KO	M88	3.17312	0.353987	0.782419
B08	Cy5	Slfn9			27.0609	24.0536	3.00726
B09	Cy5	Slfn9	M KO	M30	26.1626	23.2904	2.8722	2.8132			Female	Ave. dCt	2.92684
B10	Cy5	Slfn9			26.1981	23.4439	2.7542				Slfn9	dCt	ddCt	Fold Change	Ave. Fold	Std dev	Ttest
B11	Cy5	Slfn9	M KO	M35	26.1291	22.927	3.20218	3.21536		F WT	249	4.62715	1.70031	0.307719	1.15353	0.584436
B12	Cy5	Slfn9			26.3528	23.1243	3.22854			F WT	104	2.55293	-0.373915	1.29586
E01	Cy5	Slfn9	F WT	F65	26.2212	23.9446	2.27665	2.28068		F WT	105	4.21507	1.28823	0.409452
E02	Cy5	Slfn9			26.1437	23.859	2.28471			F WT	106	3.40331	0.476473	0.718733
E03	Cy5	Slfn9	F WT	F69	25.7862	23.5379	2.24825	2.30039		F WT	118	3.11866	0.191821	0.8755
E04	Cy5	Slfn9			26.4002	24.0477	2.35253			F WT	F65	2.28068	-0.646164	1.565
E05	Cy5	Slfn9	F KO	F67	26.7207	23.9978	2.72288	2.47811		F WT	F69	2.30039	-0.626447	1.54376
E06	Cy5	Slfn9			25.9578	23.7244	2.23335			F WT	F70	1.80342	-1.12342	2.17863
E07	Cy5	Slfn9	F KO	F76	25.4392	22.8583	2.58088	2.49039		F WT	F92	2.05774	-0.869105	1.82653
E08	Cy5	Slfn9			25.0101	22.6102	2.3999			F WT	F38	3.27387	0.347034	0.786199
E09	Cy5	Slfn9	F KO	F78	28.3147	25.4219	2.89276	3.05007		F WT	F51	2.09613	-0.830713	1.77856
E10	Cy5	Slfn9			29.0166	25.8092	3.20738			F WT	F52	3.01859	0.0917459	0.938386
E11	Cy5	Slfn9	F KO	F68	26.208	23.7518	2.45617	2.41382		F WT	F59	3.30099	0.374144	0.771563
E12	Cy5	Slfn9			26.2668	23.8953	2.37147			F KO	111	3.99373	1.06689	0.477348	0.815478	0.367875	0.100106
G05	Cy5	Slfn9	F WT	F70	23.2826	21.4955	1.78716	1.80342		F KO	119	3.4849	0.558063	0.679214
G06	Cy5	Slfn9			23.3707	21.5511	1.81968			F KO	176	3.65793	0.731089	0.602449
G07	Cy5	Slfn9	F WT	F92	24.3607	22.2085	2.15211	2.05774		F KO	248	3.89754	0.9707	0.510258
G08	Cy5	Slfn9			24.157	22.1936	1.96336			F KO	F67	2.47811	-0.448729	1.36484
H05	Cy5	Slfn9	M KO	40	30.2238	26.6016	3.62219	3.90147		F KO	F76	2.49039	-0.43645	1.35327
H06	Cy5	Slfn9			30.7093	26.5285	4.18076			F KO	F78	3.05007	0.123228	0.918131
H07	Cy5	Slfn9	M KO	42	26.085	23.4845	2.60054	2.6806		F KO	F68	2.41382	-0.513021	1.42704
H08	Cy5	Slfn9			26.1468	23.3861	2.76066			F KO	F35	3.79151	0.864673	0.549171
B01	Cy5	Slfn9	M KO	43	30.5441	27.0116	3.53249	3.65142		F KO	F46	3.62785	0.701004	0.615144
B02	Cy5	Slfn9			30.0792	26.3088	3.77035			F KO	F48	3.1882	0.261363	0.8343
B03	Cy5	Slfn9	M KO	45	30.9394	26.442	4.49741	4.48482		F KO	F50	4.06425	1.13741	0.454574
B04	Cy5	Slfn9			31.3114	26.8391	4.47223
B05	Cy5	Slfn9	M KO	53	26.2938	22.9618	3.33198	3.45696
B06	Cy5	Slfn9			27.3128	23.7308	3.58195
B07	Cy5	Slfn9	M WT	56	26.0726	23.2015	2.87119	2.86084
B08	Cy5	Slfn9			26.4992	23.6487	2.85049
B09	Cy5	Slfn9	M KO	57	27.2178	23.7819	3.43586	3.47329
B10	Cy5	Slfn9			27.2569	23.7462	3.51072
B11	Cy5	Slfn9	M KO	58	28.0702	26.1048	1.96538	1.87122
B12	Cy5	Slfn9			27.3345	25.5575	1.77706
E01	Cy5	Slfn9	M WT	63	26.8098	23.9208	2.889	2.93477
E02	Cy5	Slfn9			26.7567	23.7762	2.98054
E03	Cy5	Slfn9	M KO	64	27.3321	23.9492	3.38288	3.53327
E04	Cy5	Slfn9			27.7975	24.1139	3.68366
E05	Cy5	Slfn9	M WT	65	26.404	23.5078	2.89614	3.02028
E06	Cy5	Slfn9			27.2721	24.1276	3.14443
E07	Cy5	Slfn9	M KO	67	28.7989	24.8924	3.90653	3.87924
E08	Cy5	Slfn9			28.5684	24.7164	3.85195
E09	Cy5	Slfn9	M KO	68	26.6597	23.8149	2.84483	2.93136
E10	Cy5	Slfn9			27.0711	24.0532	3.01789
E11	Cy5	Slfn9	M WT	M44	25.2292	23.1168	2.11233	2.20035
E12	Cy5	Slfn9			26.1904	23.902	2.28836
G05	Cy5	Slfn9	M WT	M65	28.1706	25.2366	2.934	2.731
G06	Cy5	Slfn9			26.9769	24.4489	2.528
G07	Cy5	Slfn9	M WT	M73	29.1532	25.5646	3.58858	3.49128
G08	Cy5	Slfn9			28.6586	25.2646	3.39398
H05	Cy5	Slfn9	M WT	M78	31.5712	29.1395	2.43169	2.50661
H06	Cy5	Slfn9			31.6617	29.0802	2.58154
H07	Cy5	Slfn9	M WT	M81	26.4823	24.5712	1.91112	1.98377
H08	Cy5	Slfn9			26.1814	24.125	2.05641
B01	Cy5	Slfn9	M WT	M85	27.3901	25.31	2.0801	2.15704
B02	Cy5	Slfn9			26.7829	24.549	2.23398
B03	Cy5	Slfn9	M KO	M67	26.3561	24.0668	2.28923	2.35899
B04	Cy5	Slfn9			27.055	24.6263	2.42875
B05	Cy5	Slfn9	M KO	M74	27.2727	24.0144	3.25829	3.15713
B06	Cy5	Slfn9			26.657	23.6011	3.05597
B07	Cy5	Slfn9	M KO	M87	26.8916	23.8653	3.02624	3.07693
B08	Cy5	Slfn9			27.4568	24.3292	3.12761
B09	Cy5	Slfn9	M KO	M88	30.1434	26.949	3.19438	3.17312
B10	Cy5	Slfn9			30.3097	27.1578	3.15187
B11	Cy5	Slfn9	F WT	F38	27.5704	24.3919	3.17852	3.27387
B12	Cy5	Slfn9			28.4162	25.047	3.36923
E01	Cy5	Slfn9	F WT	F51	24.8952	22.9352	1.96005	2.09613
E02	Cy5	Slfn9			25.0546	22.8224	2.23221
E03	Cy5	Slfn9	F WT	F52	26.1081	23.0063	3.10179	3.01859
E04	Cy5	Slfn9			25.8559	22.9205	2.93538
E05	Cy5	Slfn9	F WT	F59	27.4111	24.1344	3.27666	3.30099
E06	Cy5	Slfn9			27.4283	24.103	3.32531
E07	Cy5	Slfn9	F KO	F35	27.6032	23.8651	3.73806	3.79151
E08	Cy5	Slfn9			28.2264	24.3815	3.84497
E09	Cy5	Slfn9	F KO	F46	27.2855	23.7066	3.57896	3.62785
E10	Cy5	Slfn9			27.97	24.2933	3.67673
E11	Cy5	Slfn9	F KO	F48	25.7045	22.7225	2.98202	3.1882
E12	Cy5	Slfn9			26.589	23.1946	3.39439
G05	Cy5	Slfn9	F KO	F50	28.8185	24.7396	4.07888	4.06425
G06	Cy5	Slfn9			28.8472	24.7975	4.04962
G07	Cy5	Slfn9	M WT	M63	25.6649	22.253	3.41187	3.31413
G08	Cy5	Slfn9			26.1036	22.8872	3.21639
B01	HEX	RPLP0			29.2816
B02	HEX	RPLP0			29.1554
B03	HEX	RPLP0			24.5205
B04	HEX	RPLP0			24.409
B05	HEX	RPLP0			25.3475
B06	HEX	RPLP0			26.0442
B07	HEX	RPLP0			23.0126
B08	HEX	RPLP0			22.7655
B09	HEX	RPLP0			23.9588
B10	HEX	RPLP0			23.4443
B11	HEX	RPLP0			29.0192
B12	HEX	RPLP0			28.8398
C01	HEX	RPLP0			28.9615
C02	HEX	RPLP0			28.7251
C03	HEX	RPLP0			24.0749
C04	HEX	RPLP0			24.0043
C05	HEX	RPLP0			25.5293
C06	HEX	RPLP0			25.1784
C07	HEX	RPLP0			22.5566
C08	HEX	RPLP0			22.5157
C09	HEX	RPLP0			24.3149
C10	HEX	RPLP0			23.8176
C11	HEX	RPLP0			28.4567
C12	HEX	RPLP0			28.2806
E01	HEX	RPLP0			25.9102
E02	HEX	RPLP0			26.4372
E03	HEX	RPLP0			24.1756
E04	HEX	RPLP0			24.2196
E05	HEX	RPLP0			24.5798
E06	HEX	RPLP0			24.6417
E07	HEX	RPLP0			24.495
E08	HEX	RPLP0			25.0298
E09	HEX	RPLP0			25.4931
E10	HEX	RPLP0			25.5603
E11	HEX	RPLP0			23.1112
E12	HEX	RPLP0			23.2913
F01	HEX	RPLP0			26.2253
F02	HEX	RPLP0			26.5288
F03	HEX	RPLP0			23.8138
F04	HEX	RPLP0			23.8346
F05	HEX	RPLP0			24.6519
F06	HEX	RPLP0			24.2041
F07	HEX	RPLP0			24.612
F08	HEX	RPLP0			24.7515
F09	HEX	RPLP0			25.1425
F10	HEX	RPLP0			25.6702
F11	HEX	RPLP0			23.0909
F12	HEX	RPLP0			23.3352
G05	HEX	RPLP0			24.065
G06	HEX	RPLP0			24.2483
G07	HEX	RPLP0			23.3058
G08	HEX	RPLP0			23.2338
G09	HEX	RPLP0			23.9904
G10	HEX	RPLP0			24.2701
G11	HEX	RPLP0			23.4946
G12	HEX	RPLP0			24.1279
H05	HEX	RPLP0			24.1888
H06	HEX	RPLP0			24.1962
H07	HEX	RPLP0			29.5166
H08	HEX	RPLP0			29.6758
H09	HEX	RPLP0			24.591
H10	HEX	RPLP0			24.3487
H11	HEX	RPLP0			29.7544
H12	HEX	RPLP0			30.2567
