# Supplementary material for: Loss of Schlafen3 influences the expression levels of Schlafen family members in ileum, thymus, and spleen tissue
Source: PeerJ. 2020 Jan 28;8:e8461. doi: 10.7717/peerj.8461 (PMC6993753; doi:10.7717/peerj.8461)
Supplement: Supplemental Information 29 [file peerj-08-8461-s029.xlsx]

## Sheet: 20190108_FAMILY PANETH P7
File Name	20190108_FAMILY PANETH P7.pcrd
Created By User
Notes
ID
Run Started	01/08/2019 18:08:22 UTC
Run Ended	01/08/2019 19:20:22 UTC
Sample Vol	20
Lid Temp	105
Protocol File Name	Unknown.prcl
Plate Setup File Name	DefaultPlate.pltd
Base Serial Number	CT031118
Optical Head Serial Number	785BR9482
CFX Manager Version	3.1.1517.0823.
Well group	All Wells
Amplification step	3
Melt step
Well	Fluor	Target	Content	Sample	Cq	Starting Quantity (SQ)
C01	FAM	Ang4			24.158	25.3923
C02	FAM	Ang4			23.2906	24.6074
C03	FAM	Ang4			22.3972	23.8093
C04	FAM	Ang4			22.3845	23.7082
C05	FAM	Ang4			23.0343	23.5544
C06	FAM	Ang4			22.7125	23.336
C07	FAM	Ang4			22.6758	24.3183
C08	FAM	Ang4			22.6633	24.2722
C09	FAM	Ang4			24.2721	27.5381
C10	FAM	Ang4			24.0009	27.1449
C11	FAM	Ang4			22.14	24.665
C12	FAM	Ang4			21.7488	24.498
F01	FAM	Ang4			22.8087	23.3764
F02	FAM	Ang4			22.9171	23.232
F03	FAM	Ang4			22.3786	23.1957
F04	FAM	Ang4			22.4653	23.381
F05	FAM	Ang4			22.7249	24.0652
F06	FAM	Ang4			22.6903	24.1323
F07	FAM	Ang4			22.662	24.0134
F08	FAM	Ang4			23.2403	24.6835
F09	FAM	Ang4			23.7052	24.5166
F10	FAM	Ang4			23.7176	24.4331
F11	FAM	Ang4			22.3079	23.2842
F12	FAM	Ang4			22.6379	23.6096
G09	FAM	Ang4			23.4562	25.0635
G10	FAM	Ang4			23.3786	25.2114
G11	FAM	Ang4			22.677	23.1563
G12	FAM	Ang4			23.0238	23.3995
C01	Cy5	Pla2g4c			28.598	25.3923
C02	Cy5	Pla2g4c			27.4121	24.6074
C03	Cy5	Pla2g4c			27.6512	23.8093
C04	Cy5	Pla2g4c			27.4408	23.7082
C05	Cy5	Pla2g4c			27.758	23.5544
C06	Cy5	Pla2g4c			27.5566	23.336
C07	Cy5	Pla2g4c			27.4652	24.3183
C08	Cy5	Pla2g4c			27.4664	24.2722
C09	Cy5	Pla2g4c			21.5819	27.5381
C10	Cy5	Pla2g4c			21.3609	27.1449
C11	Cy5	Pla2g4c			23.3514	24.665
C12	Cy5	Pla2g4c			22.8542	24.498
F01	Cy5	Pla2g4c			25.5073	23.3764
F02	Cy5	Pla2g4c			25.6419	23.232
F03	Cy5	Pla2g4c			27.0147	23.1957
F04	Cy5	Pla2g4c			27.0613	23.381
F05	Cy5	Pla2g4c			27.1168	24.0652
F06	Cy5	Pla2g4c			27.0808	24.1323
F07	Cy5	Pla2g4c			27.3386	24.0134
F08	Cy5	Pla2g4c			28.0653	24.6835
F09	Cy5	Pla2g4c			27.3304	24.5166
F10	Cy5	Pla2g4c			27.4902	24.4331
F11	Cy5	Pla2g4c			26.2108	23.2842
F12	Cy5	Pla2g4c			26.565	23.6096
G09	Cy5	Pla2g4c			22.4558	25.0635
G10	Cy5	Pla2g4c			22.2163	25.2114
G11	Cy5	Pla2g4c			28.8878	23.1563
G12	Cy5	Pla2g4c			29.3467	23.3995
B01	FAM	Slfn1			33.0533	25.31
B02	FAM	Slfn1			32.0159	24.549
B03	FAM	Slfn1			30.4417	24.0668
B04	FAM	Slfn1			31.0935	24.6263
B05	FAM	Slfn1			29.8298	24.0144
B06	FAM	Slfn1			29.3296	23.6011
B07	FAM	Slfn1			30.0956	23.8653
B08	FAM	Slfn1			30.4963	24.3292
B09	FAM	Slfn1			32.2351	26.949
B10	FAM	Slfn1			32.6046	27.1578
B11	FAM	Slfn1			32.9346	24.3919
B12	FAM	Slfn1			34.2596	25.047
E01	FAM	Slfn1			29.692	22.9352
E02	FAM	Slfn1			29.6422	22.8224
E03	FAM	Slfn1			30.1186	23.0063
E04	FAM	Slfn1			29.7934	22.9205
E05	FAM	Slfn1			30.6313	24.1344
E06	FAM	Slfn1			30.746	24.103
E07	FAM	Slfn1			31.3695	23.8651
E08	FAM	Slfn1			32.2866	24.3815
E09	FAM	Slfn1			30.4726	23.7066
E10	FAM	Slfn1			31.0415	24.2933
E11	FAM	Slfn1			29.3636	22.7225
E12	FAM	Slfn1			30.0386	23.1946
G05	FAM	Slfn1			32.05	24.7396
G06	FAM	Slfn1			32.1411	24.7975
G07	FAM	Slfn1			30.5327	22.253
G08	FAM	Slfn1			30.7832	22.8872
A01	HEX	Slfn2			25.5618	25.31
A02	HEX	Slfn2			25.6685	24.549
A03	HEX	Slfn2			24.1107	24.0668
A04	HEX	Slfn2			24.8633	24.6263
A05	HEX	Slfn2			24.1484	24.0144
A06	HEX	Slfn2			24.671	23.6011
A07	HEX	Slfn2			24.6481	23.8653
A08	HEX	Slfn2			24.2617	24.3292
A09	HEX	Slfn2			26.806	26.949
A10	HEX	Slfn2			26.2324	27.1578
A11	HEX	Slfn2			26.2313	24.3919
A12	HEX	Slfn2			25.3121	25.047
D01	HEX	Slfn2			22.3012	22.9352
D02	HEX	Slfn2			22.705	22.8224
D03	HEX	Slfn2			24.7748	23.0063
D04	HEX	Slfn2			24.0185	22.9205
D05	HEX	Slfn2			24.435	24.1344
D06	HEX	Slfn2			24.8256	24.103
D07	HEX	Slfn2			25.3001	23.8651
D08	HEX	Slfn2			25.1927	24.3815
D09	HEX	Slfn2			25.6461	23.7066
D10	HEX	Slfn2			26.17	24.2933
D11	HEX	Slfn2			24.1886	22.7225
D12	HEX	Slfn2			24.0971	23.1946
G01	HEX	Slfn2			24.9968	24.7396
G02	HEX	Slfn2			25.3406	24.7975
G03	HEX	Slfn2			24.6326	22.253
G04	HEX	Slfn2			25.7547	22.8872
A01	Cy5	Slfn5			30.4424	25.31
A02	Cy5	Slfn5			30.7225	24.549
A03	Cy5	Slfn5			28.0845	24.0668
A04	Cy5	Slfn5			29.154	24.6263
A05	Cy5	Slfn5			28.082	24.0144
A06	Cy5	Slfn5			28.6521	23.6011
A07	Cy5	Slfn5			28.3697	23.8653
A08	Cy5	Slfn5			28.0491	24.3292
A09	Cy5	Slfn5			30.7306	26.949
A10	Cy5	Slfn5			29.6317	27.1578
A11	Cy5	Slfn5			29.4715	24.3919
A12	Cy5	Slfn5			28.454	25.047
D01	Cy5	Slfn5			25.1133	22.9352
D02	Cy5	Slfn5			25.6328	22.8224
D03	Cy5	Slfn5			28.4683	23.0063
D04	Cy5	Slfn5			27.4386	22.9205
D05	Cy5	Slfn5			28.5909	24.1344
D06	Cy5	Slfn5			28.9069	24.103
D07	Cy5	Slfn5			29.3354	23.8651
D08	Cy5	Slfn5			29.0121	24.3815
D09	Cy5	Slfn5			29.3405	23.7066
D10	Cy5	Slfn5			30.0319	24.2933
D11	Cy5	Slfn5			28.3225	22.7225
D12	Cy5	Slfn5			28.1047	23.1946
G01	Cy5	Slfn5			28.3596	24.7396
G02	Cy5	Slfn5			28.9261	24.7975
G03	Cy5	Slfn5			28.5686	22.253
G04	Cy5	Slfn5			29.5686	22.8872
A01	FAM	Slfn8			27.5748	25.31
A02	FAM	Slfn8			27.7875	24.549
A03	FAM	Slfn8			25.8395	24.0668
A04	FAM	Slfn8			26.8523	24.6263
A05	FAM	Slfn8			27.1589	24.0144
A06	FAM	Slfn8			27.6356	23.6011
A07	FAM	Slfn8			27.2583	23.8653
A08	FAM	Slfn8			26.8684	24.3292
A09	FAM	Slfn8			30.1314	26.949
A10	FAM	Slfn8			29.3629	27.1578
A11	FAM	Slfn8			28.4692	24.3919
A12	FAM	Slfn8			27.4413	25.047
D01	FAM	Slfn8			25.1254	22.9352
D02	FAM	Slfn8			25.6739	22.8224
D03	FAM	Slfn8			26.1278	23.0063
D04	FAM	Slfn8			25.1003	22.9205
D05	FAM	Slfn8			26.3272	24.1344
D06	FAM	Slfn8			26.6658	24.103
D07	FAM	Slfn8			27.6752	23.8651
D08	FAM	Slfn8			27.4896	24.3815
D09	FAM	Slfn8			27.5026	23.7066
D10	FAM	Slfn8			28.2389	24.2933
D11	FAM	Slfn8			26.0259	22.7225
D12	FAM	Slfn8			25.783	23.1946
G01	FAM	Slfn8			28.3851	24.7396
G02	FAM	Slfn8			28.9257	24.7975
G03	FAM	Slfn8			25.5747	22.253
G04	FAM	Slfn8			26.5065	22.8872
B01	Cy5	Slfn9			27.3901	25.31
B02	Cy5	Slfn9			26.7829	24.549
B03	Cy5	Slfn9			26.3561	24.0668
B04	Cy5	Slfn9			27.055	24.6263
B05	Cy5	Slfn9			27.2727	24.0144
B06	Cy5	Slfn9			26.657	23.6011
B07	Cy5	Slfn9			26.8916	23.8653
B08	Cy5	Slfn9			27.4568	24.3292
B09	Cy5	Slfn9			30.1434	26.949
B10	Cy5	Slfn9			30.3097	27.1578
B11	Cy5	Slfn9			27.5704	24.3919
B12	Cy5	Slfn9			28.4162	25.047
E01	Cy5	Slfn9			24.8952	22.9352
E02	Cy5	Slfn9			25.0546	22.8224
E03	Cy5	Slfn9			26.1081	23.0063
E04	Cy5	Slfn9			25.8559	22.9205
E05	Cy5	Slfn9			27.4111	24.1344
E06	Cy5	Slfn9			27.4283	24.103
E07	Cy5	Slfn9			27.6032	23.8651
E08	Cy5	Slfn9			28.2264	24.3815
E09	Cy5	Slfn9			27.2855	23.7066
E10	Cy5	Slfn9			27.97	24.2933
E11	Cy5	Slfn9			25.7045	22.7225
E12	Cy5	Slfn9			26.589	23.1946
G05	Cy5	Slfn9			28.8185	24.7396
G06	Cy5	Slfn9			28.8472	24.7975
G07	Cy5	Slfn9			25.6649	22.253
G08	Cy5	Slfn9			26.1036	22.8872
B01	HEX	RPLP0			25.31
B02	HEX	RPLP0			24.549
B03	HEX	RPLP0			24.0668
B04	HEX	RPLP0			24.6263
B05	HEX	RPLP0			24.0144
B06	HEX	RPLP0			23.6011
B07	HEX	RPLP0			23.8653
B08	HEX	RPLP0			24.3292
B09	HEX	RPLP0			26.949
B10	HEX	RPLP0			27.1578
B11	HEX	RPLP0			24.3919
B12	HEX	RPLP0			25.047
C01	HEX	RPLP0			25.3923
C02	HEX	RPLP0			24.6074
C03	HEX	RPLP0			23.8093
C04	HEX	RPLP0			23.7082
C05	HEX	RPLP0			23.5544
C06	HEX	RPLP0			23.336
C07	HEX	RPLP0			24.3183
C08	HEX	RPLP0			24.2722
C09	HEX	RPLP0			27.5381
C10	HEX	RPLP0			27.1449
C11	HEX	RPLP0			24.665
C12	HEX	RPLP0			24.498
E01	HEX	RPLP0			22.9352
E02	HEX	RPLP0			22.8224
E03	HEX	RPLP0			23.0063
E04	HEX	RPLP0			22.9205
E05	HEX	RPLP0			24.1344
E06	HEX	RPLP0			24.103
E07	HEX	RPLP0			23.8651
E08	HEX	RPLP0			24.3815
E09	HEX	RPLP0			23.7066
E10	HEX	RPLP0			24.2933
E11	HEX	RPLP0			22.7225
E12	HEX	RPLP0			23.1946
F01	HEX	RPLP0			23.3764
F02	HEX	RPLP0			23.232
F03	HEX	RPLP0			23.1957
F04	HEX	RPLP0			23.381
F05	HEX	RPLP0			24.0652
F06	HEX	RPLP0			24.1323
F07	HEX	RPLP0			24.0134
F08	HEX	RPLP0			24.6835
F09	HEX	RPLP0			24.5166
F10	HEX	RPLP0			24.4331
F11	HEX	RPLP0			23.2842
F12	HEX	RPLP0			23.6096
G05	HEX	RPLP0			24.7396
G06	HEX	RPLP0			24.7975
G07	HEX	RPLP0			22.253
G08	HEX	RPLP0			22.8872
G09	HEX	RPLP0			25.0635
G10	HEX	RPLP0			25.2114
G11	HEX	RPLP0			23.1563
G12	HEX	RPLP0			23.3995
